# Supplementary material for: Expanding cancer predisposition genes with ultra-rare cancer-exclusive human variations
Source: Sci Rep. 2020 Aug 10;10:13462. doi: 10.1038/s41598-020-70494-0 (PMC7418036; doi:10.1038/s41598-020-70494-0)
Supplement: Supplementary file 2 — Supplementary Table S1 [file 41598_2020_70494_MOESM2_ESM.xlsx]

## Sheet: גיליון1
Table S1. ICD10-code assembly
A summation of cancer ICD-10 codes aggregation used.
Cancer type	ICD-10 codes
malignant neoplasm of the oral cavity	C00-C14
malignant neoplasm of the oesophagus	C15
malignant neoplasm of the stomach	C16
malignant neoplasm of the colon	C18-C21
malignant neoplasm of the liver	C22
malignant neoplasm of the pancreas	C25
malignant neoplasm of other digestive organs	C17, C23-C24, C26-C29
malignant neoplasm of the respiratory organs	C30-C39
malignant neoplasm of the bone	C40-C41
melanoma and other malignant neoplasm of the skin	C43-C44
malignant neoplasm of mesothelial and soft tissue	C45-C49
malignant neoplasm of the breast	C50
malignant neoplasm of the uterus	C53-C55
malignant neoplasm of the ovary	C56
malignant neoplasm of other female organs	C51-C52, C57-C59
malignant neoplasm of male organs	C60-C63
malignant neoplasm of the kidney	C64
malignant neoplasm of the urinary tract	C65-C66, C68
malignant neoplasm of the bladder	C67
malignant neoplasm of the nerve system	C69-C70, C72
malignant neoplasm of the brain	C71
malignant neoplasm of the thyroid	C73
malignant neoplasm of other endocrine glands	C74-C75
malignant neoplasm of the blood	C81-C97
malignant neoplasm of other source	C42, C76-C80
