# Supplementary material for: Expanding cancer predisposition genes with ultra-rare cancer-exclusive human variations
Source: Sci Rep. 2020 Aug 10;10:13462. doi: 10.1038/s41598-020-70494-0 (PMC7418036; doi:10.1038/s41598-020-70494-0)
Supplement: Supplementary file 3 — Supplementary Table S2 [file 41598_2020_70494_MOESM3_ESM.xlsx]

## Sheet: CUV variants
Table S2. The collection of 115 validated CUVs.
Comprehensive details surrounding the 115 ultra-rare exome CUVs.
zygote form	chr	GRCh37	GRCh38	gene symbol	gene description	notation	gene PLI (gnomAD)	gnomad euro variant frequency	seen in Cosmic	seen in c299	seen in predisposition	number of individuals with variant	number of individuals with variant with non melanoma skin cancer	cancer types	appearnces in UKBB non-Caucasian	Variant seen in TCGA germline	notes	affometrix\rs name	ref	alt	seen in Cosmic somatic
heterozygous	7	141311003	141611203	AGK	acylglycerol kinase	stop gained	0.59	0	-	-	-	2	0	skin, ovary	-	-		Affx-89020577	T	G
heterozygous	7	16834553	16794929	AGR2	anterior gradient 2, protein disulphide isomerase family member	frameshift	0.97	0	-	-	-	3	0	2 breast, oesophagus	-	-		Affx-80275886	CACTT	C
heterozygous	5	112175255	112839558	APC	APC regulator of WNT signaling pathway	frameshift	0.1	0	+	+	+	2	0	colon, respiratory	-	-		Affx-89015250	G	GA
heterozygous	5	112173671	112837974	APC	APC regulator of WNT signaling pathway	frameshift	0.1	0	+	+	+	2	0	breast, blood, bladder	-	-	individual with breast and blood	Affx-86891347	AG	A
heterozygous	17	41246296	43094279	BRCA1	BRCA1 DNA repair associated	stop gained	0.73	0	+	+	+	2	0	colon, blood	-	-		rs80357083	C	A
heterozygous	13	32914296	32337168	BRCA2	BRCA2 DNA repair associated	missense	0.51	0	+	+	+	2	0	colon, blood	-	-		rs80358808	A	G
heterozygous	13	32890621	32316484	BRCA2	BRCA2 DNA repair associated	frameshift	0.51	0	+	+	+	2	0	male	-	-		Affx-89009894	GC	G
heterozygous	19	42212654	41708735	CEACAM5	carcinoembryonic antigen related cell adhesion molecule 5	stop gained	0.67	0	-	-	-	2	0	breast	3 healthy	-		Affx-89026820	G	T
homozygouse	2	196723434	195858710	DNAH7	dynein axonemal heavy chain 7	missense	0.73	0	-	-	-	2	0	male	-	-		rs200187568	C	T
heterozygous	6	7579727	7579494	DSP	desmoplakin	missense	0.18	0	-	-	-	2	0	skin, breast	-	-		Affx-29042396	G	C
heterozygous	5	150930264	151550703	FAT2	FAT atypical cadherin 2	stop gained	0.4	9.747e-06	-	-	-	2	0	breast, male	healthy	-		Affx-80227986	G	A
homozygouse	5	135272554	135936865	FBXL21	F-box and leucine rich repeat protein 21	stop gained	-	7.80067e-06	-	-	-	2	0	breast	-	-		rs200163605	C	T
heterozygous	1	155205517	155235726	GBA	glucosylceramidase beta	missense	0.51	0	-	-	+	2	0	male	-	-		Affx-92044763	T	C
homozygouse (female)	X	153222121	153956670	HCFC1	host cell factor C1	missense	0	0	-	-	-	2	0	uterus	healthy	-		rs190023981	C	T
heterozygous	6	27861492	27893714	HIST1H2BO	histone cluster 1 H2B family member o	frameshift	1.79	0	-	-	-	3	0	breast, 2 respiratory	-	-		Affx-80274693	CA	C
heterozygous	7	27140801	27101182	HOXA2	homeobox A2	missense	0.27	7.787e-05	-	-	-	2	0	uterus, bladder	healthy	-		Affx-92047610	C	G
heterozygous	11	111784191	111913467	HSPB2	heat shock protein family B (small) member 2	missense	0.76	0	-	-	-	2	0	respiratory, ovary, oesophagus	-	+	individual with respiratory and oesophagus	Affx-80243561	C	T
heterozygous	7	150672014	150974926	KCNH2	potassium voltage-gated channel subfamily H member 2	missense	0.13	0	-	-	-	2	0	breast, respiratory	-	-		Affx-89021218	A	G
heterozygous	7	150648725	150951637	KCNH2	potassium voltage-gated channel subfamily H member 2	missense	0.13	0	-	-	-	2	0	male, blood	-	-		Affx-89008186	G	T
heterozygous	9	114124329	111362049	KIAA0368	Ecm29 proteasome adaptor and scaffold	frameshift	0.13	0	-	-	-	2	0	blood, digestive	-	-		Affx-89014495	GT	G
homozygouse	4	186111306	185190152	KIAA1430	cilia and flagella associated protein 97	missense	0.53	9.25737e-06	-	-	-	2	0	2 breast, skin	-	-	individual with skin and breast	rs145238765	G	A
heterozygous	5	137034085	137698396	KLHL3	kelch like family member 3	missense	0.16	0	-	-	-	2	0	male	healthy	-		Affx-89019286	T	G
homozygouse	7	104747094	105106647	KMT2E	lysine methyltransferase 2E	missense	0.01	9.25737e-06	-	-	-	2	0	2 breast, soft tissue	healthy	-	individual with breast and soft tissue	rs151289792	C	T
homozygouse	12	123087655	122603108	KNTC1	kinetochore associated 1	missense	0.69	0	-	-	-	2	0	2 blood, male	-	-	individual with blood and male	rs117543414	C	A
homozygouse	2	88327464	88027945	KRCC1	lysine rich coiled-coil 1	missense	0.65	8.47615e-06	-	-	-	2	0	skin, breast, male	-	-	individual with skin and breast	rs116606730	C	T
heterozygous	19	11224414	11113738	LDLR	low density lipoprotein receptor	missense	0.86	0	-	-	-	2	0	skin, male	healthy	-		Affx-89010280	C	T
heterozyoguse (female)	X	19380941	19362823	MAP3K15	mitogen-activated protein kinase kinase kinase 15	frameshift	1.05	0	-	-	-	2	0	skin, pancreas	healthy	+		Affx-80290217	CTCTT	C
heterozygous	10	74631288	72871530	MCU	mitochondrial calcium uniporter	missense	0.16	0	-	-	-	2	0	2 colon, bladder	-	-	individual with colon and bladder	Affx-92044889	A	G
homozygouse	11	12262681	12241134	MICAL2	microtubule associated monooxygenase, calponin and LIM domain containing 2	missense	0.5	8.47055e-06	-	-	-	2	0	breast	-	-		rs150298654	C	T
heterozygous	3	37048480	37006989	MLH1	mutL homolog 1	splice acceptor	0	0	+	+	+	2	0	breast, soft tissue	-	-		Affx-89010376	A	G
heterozygous	21	26969614	25597302	MRPL39	mitochondrial ribosomal protein L39	missense	0.56	0	-	-	-	2	0	skin, colon, bladder	healthy	+	individual with skin and bladder	Affx-80264366	T	C
heterozygous	2	48027130	47799991	MSH6	mutS homolog 6	missense	0.34	0	+	+	+	2	0	skin, breast	-	-		rs63749857	G	A
heterozygous	11	92702956	92969790	MTNR1B	melatonin receptor 1B	missense	0.66	0	-	-	-	2	0	male, blood	-	-		Affx-89018824	G	T
heterozygous	11	47364179	47342628	MYBPC3	myosin binding protein C, cardiac	missense	0.43	0	-	-	-	2	0	skin	-	-		Affx-86888788	T	G
homozygouse	11	47354138	47332587	MYBPC3	myosin binding protein C, cardiac	frameshift	0.43	0	-	-	-	2	0	colon, ovary	-	-		Affx-89019054	AC	A
homozygouse	17	10432735	10529418	MYH2	myosin heavy chain 2	missense	0.55	0	-	-	-	2	0	male, uterus	-	-		rs142586585	G	C
homozygouse	17	10541680	10638363	MYH3	myosin heavy chain 3	missense	0.51	3.39616e-05	-	-	-	2	0	male, blood	healthy	-		rs12941197	G	A
heterozygous	11	76919840	77208795	MYO7A	myosin VIIA	missense	0.7	0	-	-	-	2	0	breast, oral cavity, thyroid	-	-	individual with breast and thyroid	Affx-80243078	T	C
heterozygous	22	30067894	29671905	NF2	neurofibromin 2	missense	0	0	+	+	+	2	0	male, colon	-	-		rs74315492	T	C
homozygouse	6	12749973	12749741	PHACTR1	phosphatase and actin regulator 1	synonymous	0	8.81632e-06	-	-	-	2	0	breast, uterus	-	-		rs199546311	C	T
homozygouse	7	47847954	47808356	PKD1L1	polycystin 1 like 1, transient receptor potential channel interacting	missense	0.64	0	-	-	-	2	0	breast, blood	-	-		rs200241881	T	C
heterozygous	2	160836393	159979882	PLA2R1	phospholipase A2 receptor 1	missense	0.7	3.915e-05	-	-	-	2	0	male, blood	healthy	-		rs200287834	T	C
heterozygous	12	14689561	14536627	PLBD1	phospholipase B domain containing 1	frameshift	0.91	2.539e-05	-	-	-	2	0	male, blood	-	-		Affx-89026755	GT	G
homozygouse	10	95987180	94227423	PLCE1	phospholipase C epsilon 1	missense	0.35	8.49993e-06	-	-	-	2	0	skin, soft tissue, uterus	healthy	-	individual with skin and soft tissue	Affx-3885761	G	T
heterozygous	13	48878061	48303925	RB1	RB transcriptional corepressor 1	frameshift	0.05	5.136e-05	+	+	+	2	0	skin, male, blood, brain	-	-	individual with skin, blood and brain	Affx-89011667	AC	A	+
heterozygous	10	43609079	43113631	RET	ret proto-oncogene	frameshift	0.04	0	+	+	+	2	0	male, colon	-	-		Affx-89019046	TCCCTGAG	T
heterozygous	1	25629862	25303371	RHD	Rh blood group D antigen	missense	0.56	4.221e-05	-	-	-	2	0	male, colon, oral cavity	-	-	individual with male and oral cavity	Affx-92044773	C	T
heterozygous	21	36421256	35048959	RUNX1	RUNX family transcription factor 1	splice acceptor	0.19	0	+	+	+	2	0	male, uterus, oral cavity	4 healthy	-	individual with male and oral cavity	rs192963187	C	T
homozygouse	9	136535856	133670734	SARDH	sarcosine dehydrogenase	missense	0.66	9.73823e-06	-	-	-	2	0	skin, male, ovary	healthy, skin, colon	-	individual with skin and male	rs141409671	G	A
heterozygous	3	38598766	38557275	SCN5A	sodium voltage-gated channel alpha subunit 5	missense	0.21	0	-	-	-	2	0	male, pancreas	-	-		Affx-89015727	T	C
homozygouse	11	65418101	65650630	SIPA1	signal-induced proliferation-associated 1	missense	0.31	0	-	-	-	2	0	breast, male, blood	-	-	individual with male and blood	Affx-52144841	G	T
homozygouse	4	87746612	86825459	SLC10A6	solute carrier family 10 member 6	missense	0.98	8.46682e-06	-	-	-	2	0	breast, male	-	-		rs144273089	C	T
homozygouse	5	68413096	69117269	SLC30A5	solute carrier family 30 member 5	missense	0.26	2.54125e-05	-	-	-	2	0	soft tissue, digestive	healthy	-		rs143278272	G	A
homozygouse	12	85255552	84861773	SLC6A15	solute carrier family 6 member 15	missense	0.36	0	-	-	-	2	0	blood, respiratory	-	-		rs145111717	C	A
heterozygous	21	33039618	31667305	SOD1	superoxide dismutase 1	missense	0.31	0	-	-	-	2	0	skin, male	-	-		Affx-92045800	C	G
homozygouse	15	65262475	64970137	SPG21	SPG21 abhydrolase domain containing, maspardin	missense	0.46	0	-	-	-	2	0	skin, breast	-	-		rs149251662	C	T
homozygouse	9	131341997	128579718	SPTAN1	spectrin alpha, non-erythrocytic 1	missense	0.06	0	-	+	-	2	0	breast, colon, uterus, brain	-	-	individual with breast, colon and uterus	rs144787939	T	G
heterozygous	18	3451996	3451998	TGIF1	TGFB induced factor homeobox 1	frameshift	0.43	9.06e-06	-	+	-	2	0	breast, colon	2 healthy	+		Affx-80286594	CG	C
homozygouse	8	56698370	55785811	TGS1	trimethylguanosine synthase 1	missense	0.65	8.47773e-06	-	-	-	2	0	male, soft tissue	-	-		rs112242681	C	G
homozygouse	19	55740103	55228735	TMEM86B	transmembrane protein 86B	missense	1.37	8.49603e-06	-	-	-	2	0	2 male, colon, pancreas	-	-	individual with male and colon, individual with male and pancreas	rs117115360	C	T
heterozygous	11	101362336	101491605	TRPC6	transient receptor potential cation channel subfamily C member 6	missense	0.44	4.868e-05	-	-	-	2	0	skin, breast, blood	-	-	individual with skin and breast	Affx-89009852	C	T
heterozygous	16	2121553	2071552	TSC2	TSC complex subunit 2	missense	0.02	9.744e-06	+	+	+	2	0	breast, male	healthy	-		rs45437797	C	G
heterozygous	2	179537431	178672704	TTN	titin	splice acceptor	0	0	-	-	-	2	0	respiratory, kidney	-	-		Affx-80218840	C	A
heterozygous	3	10183771	10142087	VHL	von Hippel-Lindau tumor suppressor	missense	0.36	0	+	+	+	2	0	colon	healthy	-		Affx-92046779	T	G	+
heterozygous	16	46695773	46661861	VPS35	VPS35 retromer complex component	missense	0.17	9.777e-06	-	-	-	2	0	male	-	-		rs150494360	G	T
heterozygous	12	123353035	122868488	VPS37B	VPS37B subunit of ESCRT-I	frameshift	0.34	0	-	-	-	2	0	breast, male	-	-		Affx-80282017	CT	C
homozygouse	12	72036297	71642517	ZFC3H1	zinc finger C3H1-type containing	missense	0.09	8.50614e-06	-	-	-	2	0	skin, oral cavity	-	+		rs200792044	T	C
heterozygous	10	5040941	4998749	AKR1C2	aldo-keto reductase family 1 member C2	splice acceptor	0	1.69736e-05	-	-	-	2	1	2 skin, respiratory	healthy	+		Affx-92042637	T	C
homozygouse	10	61832105	60072347	ANK3	ankyrin 3	missense	0.05	0	-	-	-	2	1	skin, colon	healthy	-		rs139022925	C	T
homozygouse	16	25228600	25217279	AQP8	aquaporin 8	missense	0.6	0	-	-	-	2	1	2 skin, breast	-	-	individual with skin and breast	rs140471716	G	A
heterozygous	10	88659605	86899848	BMPR1A	bone morphogenetic protein receptor type 1A	missense	0.17	0	+	-	+	2	1	male, skin	healthy, colon	-		Affx-92044147	T	C
heterozygous	17	41244383	43092366	BRCA1	BRCA1 DNA repair associated	frameshift	0.73	0	+	+	+	2	1	skin, breast	-	-		Affx-89024211	GC	G
homozygouse	16	21123123	21111802	DNAH3	dynein axonemal heavy chain 3	missense	0.69	3.5439e-05	-	-	-	3	1	skin, male, colon	2 healthy	+		rs146094160	C	A
heterozygous	11	6589051	6567821	DNHD1	dynein heavy chain domain 1	frameshift	0.7	0	-	-	-	2	1	skin, blood	2 healthy	-		Affx-89022587	TCTGA	T
heterozygous	18	28648898	31068932	DSC2	desmocollin 2	missense	0.47	0	-	-	-	2	1	skin, male	-	-		rs200197897	A	C
heterozygous	6	7568749	7568516	DSP	desmoplakin	missense	0.18	0	-	-	-	2	1	breast, male	-	-		Affx-92044581	A	C
heterozygous	5	38352421	38352319	EGFLAM	EGF like, fibronectin type III and laminin G domains	missense	0.7	0	-	-	-	2	1	skin, bladder	healthy	+		rs201869960	T	C
homozygouse	12	48111405	47717622	ENDOU	endonuclease, poly(U) specific	missense	0.91	3.5439e-05	-	-	-	3	1	skin, breast, oral cavity	-	-		rs141369443	C	T
heterozygous	13	103524611	102872261	ERCC5	ERCC excision repair 5, endonuclease	frameshift	0.52	0	+	-	+	2	1	skin, blood	-	-		Affx-89020839	GA	G	+
heterozygous	11	44193237	44171687	EXT2	exostosin glycosyltransferase 2	missense	0.53	0	+	-	+	2	1	skin, bladder	-	-		Affx-92044177	G	C
homozygouse	13	114531587	113828614	GAS6	growth arrest specific 6	missense	0.28	8.4631e-06	-	-	-	2	1	skin, breast	healthy	-		Affx-52302225	C	T
homozygouse	3	100365491	100646647	GPR128	G protein-coupled receptor 128	missense	0.83	0	-	-	-	2	1	skin, breast	-	-		rs143826267	G	A
homozygouse	17	3643099	3739805	ITGAE	integrin subunit alpha E	missense	0.68	0	-	-	-	2	1	skin	-	-		rs191196326	T	C
homozygouse	15	81221512	80929171	KIAA1199	cell migration inducing hyaluronidase 1	missense	0.56	0	-	-	-	2	1	skin, male	-	-		rs113116775	G	A
homozygouse	21	31768894	30396576	KRTAP13-1	keratin associated protein 13-1	missense	-	0	-	-	-	2	1	skin, male	-	-		rs147918934	C	A
heterozygous	16	67976380	67942477	LCAT	lecithin-cholesterol acyltransferase	frameshift	0.29	0	-	-	-	2	1	skin, colon	-	-		Affx-89021602	G	GC
heterozygous	3	183059364	183341576	MCF2L2	MCF.2 cell line derived transforming sequence-like 2	frameshift	0.71	0	-	-	-	2	1	skin, male	healthy	-		Affx-89011620	CT	C
homozygouse	15	59497600	59205401	MYO1E	myosin IE	missense	0.31	0	-	-	-	2	1	skin, breast	skin, pancreas	-		rs139049058	G	T
heterozygous	12	78444659	78050879	NAV3	neuron navigator 3	stop gained	0.11	9.827e-06	-	-	-	3	1	skin, breast, blood	-	-		Affx-80246168	C	T
heterozygous	10	5494839	5452876	NET1	neuroepithelial cell transforming 1	stop gained	0.49	0	-	-	-	2	1	skin, breast	3 healthy	-		Affx-80238457	C	T
heterozygous	17	29654601	31327583	NF1	neurofibromin 1	missense	0.22	0	+	+	+	3	1	skin, colon, respiratory	healthy	-		rs199474782	G	T
heterozygous	1	10041217	9981159	NMNAT1	nicotinamide nucleotide adenylyltransferase 1	frameshift	0.38	9.862e-06	-	-	-	2	1	skin, breast	-	-		Affx-89009636	CA	C
heterozygous	11	71720337	72009291	NUMA1	nuclear mitotic apparatus protein 1	missense	0.14	0	+	-	-	2	1	skin, blood	2 heatlhy	-		Affx-92042757	C	A	+
homozygouse	1	20234082	19907589	OTUD3	OTU deubiquitinase 3	missense	0.54	8.51339e-06	-	-	-	2	1	skin, blood	-	-		rs61752512	G	A
homozygouse	5	140562775	141183200	PCDHB16	protocadherin beta 16	missense	0.79	1.69256e-05	-	-	-	3	1	2 breast, skin	healthy, liver	+		rs139379718	C	T
homozygouse	5	140720144	141340577	PCDHGA2	protocadherin gamma subfamily A, 2	missense	0.58	0	-	-	-	2	1	skin, male	-	-		rs199852408	G	T
homozygouse	3	126708481	126989638	PLXNA1	plexin A1	missense	0.17	0	-	-	-	2	1	skin, blood	-	-		rs41266465	G	C
heterozygous	10	89717630	87957873	PTEN	phosphatase and tensin homolog	stop gained	0.24	0	+	+	+	2	1	skin, colon	healthy	-		Affx-89022278	C	T	+
heterozygous	16	56904108	56870196	SLC12A3	solute carrier family 12 member 3	missense	0.95	0	-	-	-	2	1	skin, blood	-	-		Affx-89015126	C	A
heterozygous	11	63059116	63291644	SLC22A10	solute carrier family 22 member 10	splice donor	0	0	-	-	-	2	1	skin, male	-	-	individual with skin and respiratory	Affx-80242242	G	A
homozygouse	5	169028514	169601510	SPDL1	spindle apparatus coiled-coil protein 1	missense	0.8	3.39691e-05	-	-	-	2	1	skin, breast	-	-		rs144151613	A	T
heterozygous	12	56862405	56468621	SPRYD4	SPRY domain containing 4	frameshift	0.58	0	-	-	-	2	1	skin, breast	healthy	-		Affx-80281486	CT	C
heterozygous	1	11082553	11022496	TARDBP	TAR DNA binding protein	missense	0.06	0	-	-	-	2	1	skin, respiratory	-	-		Affx-92041950	C	G
heterozygous	9	101891277	99128995	TGFBR1	transforming growth factor beta receptor 1	stop gained	0.17	0	-	-	+	2	1	skin, breast	healthy	-		Affx-89013186	C	T
heterozygous	3	30730003	30688511	TGFBR2	transforming growth factor beta receptor 2	splice region	0.26	0	+	+	-	3	1	skin, breast, oesophagus	-	-		rs121918715	G	A
homozygouse	10	25312861	25023932	THNSL1	threonine synthase like 1	missense	0.99	8.48205e-06	-	-	-	2	1	skin, respiratory	-	-		rs200544875	G	A
heterozygous	10	50019685	48811640	WDFY4	WDFY family member 4	missense	0.23	6.832e-05	-	-	-	2	1	skin, colon	2 healthy	+		Affx-92042636	G	A
heterozygous	11	64011458	64243986	FKBP2	FKBP prolyl isomerase 2	frameshift	0.42	9.734e-05	-	-	-	2	2	skin	-	-		Affx-89024735	T	TC
homozygouse	19	10395650	10284974	ICAM1	intercellular adhesion molecule 1	missense	0.31	2.54703e-05	-	-	-	4	2	2 skin, breast, blood	-	-		rs150121537	C	T
homozygouse	15	74468355	74176014	ISLR	immunoglobulin superfamily containing leucine rich repeat	missense	0.45	8.48392e-06	-	-	-	2	2	skin	2 healthy, skin, male	-		rs140714071	G	A
heterozygous	17	68171298	70175157	KCNJ2	potassium voltage-gated channel subfamily J member 2	stop gained	0.24	0	-	-	-	2	2	skin	-	-		Affx-89017813	C	T
heterozygous	3	38592793	38551302	SCN5A	sodium voltage-gated channel alpha subunit 5	frameshift	0.21	0	-	-	-	2	2	skin	-	-		Affx-89012741	GTC	G
heterozygous	2	175287715	174422987	SCRN3	secernin 3	missense	0.72	3.897e-05	-	-	-	2	2	skin	-	-		Affx-92039592	T	C
homozygouse	14	70418858	69952141	SMOC1	SPARC related modular calcium binding 1	missense	0.33	8.46639e-06	-	-	-	2	2	skin	healthy	-		rs139737624	C	G
heterozygous	11	108192066	108321339	ATM	ATM serine/threonine kinase	missense	0.6	0	+	+	+	3	3	skin	-	-		Affx-92040088	A	C
