# Supplementary material for: Expanding cancer predisposition genes with ultra-rare cancer-exclusive human variations
Source: Sci Rep. 2020 Aug 10;10:13462. doi: 10.1038/s41598-020-70494-0 (PMC7418036; doi:10.1038/s41598-020-70494-0)
Supplement: Supplementary file 4 — Supplementary Table S3 [file 41598_2020_70494_MOESM4_ESM.xlsx]

## Sheet: gene - # ultra rare variants
Table S3. Number of rare variants per gene
gene	number of hetrozygote ultra rare variants	over-representation rank	gene description
BRCA2	226	1	BRCA2 DNA repair associated
BRCA1	168	2	BRCA1 DNA repair associated
APC	164	3	APC regulator of WNT signaling pathway
LDLR	120	4	low density lipoprotein receptor
MLH1	89	5	mutL homolog 1
MSH2	88	6	mutS homolog 2
ATM	76	7	ATM serine/threonine kinase
GCK	74	8	glucokinase
SCN5A	73	9	sodium voltage-gated channel alpha subunit 5
MYH7	72	10	myosin heavy chain 7
KCNH2	69	11	potassium voltage-gated channel subfamily H member 2
MYBPC3	62	12	myosin binding protein _x000D_ mutS homolog 6 _x000D_ RB transcriptional corepressor 1 _x000D_ potassium voltage-gated channel subfamily Q member 1 _x000D_ solute carrier family 12 member 3 _x000D_ ret proto-oncogene _x000D_ lamin A/C _x000D_ phosphatase and tensin homolog _x000D_ ATP binding cassette subfamily C member 8 _x000D_ HNF1 homeobox A _x000D_ PMS1 homolog
MSH6	55	13	serine/threonine kinase 11
RB1	51	14	arginine vasopressin receptor 2
KCNQ1	45	15	tumor protein p53
SLC12A3	39	16	TSC complex subunit 2
RET	38	17	neurofibromin 1
LMNA	36	18	menin 1
PTEN	32	19	nuclear receptor binding SET domain protein 1
ABCC8	32	19	plakophilin 2
HNF1A	31	20	superoxide dismutase 1
PMS2	31	20	presenilin 1
STK11	30	21	ryanodine receptor 2
AVPR2	30	21	fibroblast growth factor receptor 1
TP53	29	22	GNAS complex locus
TSC2	27	23	wolframin ER transmembrane glycoprotein
NF1	26	24	apolipoprotein B
MEN1	25	25	KIT proto-oncogen_x000D_ desmoplakin _x000D_ von Hippel-Lindau tumor suppressor _x000D_ SPG11 vesicle trafficking associate
NSD1	25	25	patched 1
PKP2	24	26	insulin receptor
SOD1	23	27	potassium voltage-gated channel subfamily J member 11
PSEN1	22	28	SMAD family member 4
RYR2	21	29	melanocortin 4 receptor
FGFR1	21	29	gap junction protein alpha 1
GNAS	20	30	tafazzin
WFS1	19	31	partner and localizer of BRCA2
APOB	19	31
KIT	17	32	cytochrome P450 family 17 subfamily A member 1
DSP	17	32	perforin 1
VHL	17	32	potassium voltage-gated channel subfamily J member 1
SPG11	16	33	troponin I_x000D_ fumarate hydratase _x000D_ cyclin dependent kinase inhibitor 2A _x000D_ potassium voltage-gated channel subfamily J member 2 _x000D_ fibroblast growth factor receptor 2 _x000D_ glucosylceramidase beta _x000D_ senataxin _x000D_ GATA binding protein 4 _x000D_ titin _x000D_ cadherin 1 _x000D_ dyskerin pseudouridine synthase 1 _x000D_ _x000D_ HNF1 homeobox B _x000D_ succinate dehydr…
PTCH1	16	33	telomerase reverse transcriptase
INSR	16	33	cadherin related 23
KCNJ11	16	33	mutY DNA glycosylase
SMAD4	16	33	tropomyosin 1
MC4R	15	34	SWI/SNF relate_x000D_ WT1 transcription factor _x000D_ valosin containing protein _x000D_ kelch like family member 3 _x000D_ angiotensin I converting enzyme _x000D_ ubiquilin 1 _x000D_ prosaposin _x000D_ SBDS ribosome maturation factor _x000D_ notch receptor 3 _x000D_ nephrocystin 4 _x000D_ glutamate dehydrogenase 1 _x000D_ SOS Ras/Rac guanine nucleotide exchange factor 1 _x000D_ Rh blood group D…
GJA1	15	34	lecithin-cholesterol acyltransferase
TAZ	15	34	succinate dehydrogenase complex subunit C
PALB2	14	35	glycine decarboxylase
PARK2	14	35	Rh associated glycoprotein
CYP17A1	14	35	VPS35 retromer complex component
PRF1	14	35	PTEN induced kinase 1
KCNJ1	13	36	galactosidase alpha
TNNI3	13	36	BLM RecQ like helicase
FH	12	37	actin alpha cardiac muscle 1
CDKN2A	12	37	Kell metallo-endopeptidase (Kell blood group)
KCNJ2	12	37	TAR DNA binding protein
FGFR2	12	37	mitogen-activated protein kinase kinase 1
GBA	11	38	desmocollin 2
SETX	11	38	bone morphogenetic protein receptor type 1A
GATA4	11	38	neuraminidase 1
TTN	11	38	myosin XVA
CDH1	10	39	acyl-CoA dehydrogenase very long chain
DKC1	10	39	transforming growth factor beta receptor 1
HFE2	10	39	ERCC excision repair _x000D_ four and a half LIM domains 1 _x000D_ Janus kinase 3 _x000D_ sequestosome 1 _x000D_ spectrin repeat containing nuclear envelope protein 1 _x000D_ ERCC excision repair
HNF1B	10	39	microtubule associated monooxygenas_x000D_ TSC complex subunit 1 _x000D_ _x000D_ succinate dehydrogenase complex subunit D _x000D_ alpha
SDHB	10	39	dynein axonemal heavy chain 10
ABCA1	10	39	calpain 3
CDC73	10	39	RAD51 paralog C
FUS	9	40	RUNX family transcription factor 1
TGFBR2	9	40	ATP binding cassette subfamily A member 4
CFTR	9	40	major facilitator superfamily domain containing 8
DSG2	9	40	laminin subunit alpha 2
SLC40A1	9	40	GATA binding protein 2
FANCA	9	40	ATP binding cassette subfamily B member 11
HNF4A	9	40	fibroblast growth factor receptor 3
NPC1	9	40	methionyl-tRNA synthetase
EXT1	9	40	ZFP36 ring finger protein like 1
PTPN11	9	40	BCL2 associated athanogene 3
LAMP2	9	40	homeostatic iron regulator
NF2	8	41	dynein axonemal heavy chain 11
SORL1	8	41	sodium channel epithelial 1 gamma subunit
CAV3	8	41	phospholipase B1
DES	8	41	aryl hydrocarbon receptor interacting protein
MPL	8	41	recombination activating 1
TERT	8	41	G protein-coupled receptor 179
CDH23	8	41	protein kinase cAMP-dependent type I regulatory subunit alpha
MUTYH	8	41	CD55 molecule (Cromer blood group)
TPM1	8	41	fucosyltransferase 1 (H blood group)
SMARCB1	8	41	ring finger protein 213
WT1	8	41	alkaline phosphatas_x000D_ X-linked Kx blood group _x000D_ bestrophin 1 _x000D_ aminomethyltransferase _x000D_ acylglycerol kinase _x000D_ CLN5 intracellular trafficking protein _x000D_ ryanodine receptor 1 _x000D_ DNA polymerase gamm
VCP	8	41	alsin Rho guanine nucleotide exchange factor ALS2
KLHL3	7	42	FIG4 phosphoinositide 5-phosphatase
ACE	7	42	A-kinase anchoring protein 9
UBQLN1	7	42	spectrin bet_x000D_ sarcosine dehydrogenase _x000D_ angiogenin _x000D_ usherin _x000D_ sodium channel epithelial 1 beta subunit _x000D_ GATA binding protein 6 _x000D_ mucin
PSAP	7	42	platelet derived growth factor receptor alpha
SBDS	7	42	peroxisome proliferator activated receptor gamma
NOTCH3	7	42	_x000D_ troponin C
NPHP4	7	42	NK2 homeobox 5
GLUD1	7	42	ADAM metallopeptidase with thrombospondin type 1 motif 13
SOS1	7	42	glycogen phosphorylas_x000D_ pantothenate kinase 2 _x000D_ B-Raf proto-oncogen
RHD	7	42	tyrosinase
APOE	7	42	coagulation factor XI
SLC2A2	6	43	phosphatidylinositol-_x000D_ ankyrin 2 _x000D_ dihydropyrimidine dehydrogenase _x000D_ fibronectin type III domain containing 1 _x000D_ notch receptor 1 _x000D_ dynein axonemal heavy chain 9 _x000D_ glycophorin C (Gerbich blood group) _x000D_ _x000D_ cytochrome P450 family 1 subfamily B member 1 _x000D_ otoferlin _x000D_ myosin VIIA _x000D_ solute carrier family 12 member 1 _x000D_ obscuri
AQP2	6	43	dynein axonemal heavy chain 17
JUP	6	43	colony stimulating factor 1 receptor
EIF4G1	6	43	protein kinase AMP-activated non-catalytic subunit gamma 2
LRRK2	6	43	ATP binding cassette subfamily B member 6 (Langereis blood group)
AVP	6	43	Fraser extracellular matrix complex subunit 1
PKHD1	6	43	epithelial cell transforming 2 like
GRN	6	43	matrix metallopeptidase 17
ERCC2	6	43	2'-5'-oligoadenylate synthetase 1
LCAT	6	43	ubiquitin protein ligase E3 component n-recognin 4
SDHC	6	43	ectonucleoside triphosphate diphosphohydrolase 8
GLDC	6	43	protein _x000D_ MYB binding protein 1a _x000D_ checkpoint kinase 2 _x000D_ microtubule associated serine/threonine kinase family member 4 _x000D_ paired like homeobox 2B _x000D_ sodium voltage-gated channel alpha subunit 4 _x000D_ Cbl proto-oncogene _x000D_ amyloid beta precursor protein _x000D_ transmembrane channel like 1 _x000D_ transient receptor potential cation channel subfamily M member 1 …
RHAG	6	43
VPS35	6	43	cytochrome P450 family 2 subfamily C member 8
PINK1	6	43	extracellular matrix protein 1
GLA	6	43	troponin T_x000D_ coagulation factor VIII _x000D_ XPC complex subuni
BLM	5	44	enhancer of zeste 2 polycomb repressive complex 2 subunit
ACTC1	5	44	ADAM metallopeptidase domain 8
KEL	5	44	myosin heavy chain 15
TARDBP	5	44	endothelin converting enzyme 2
MAP2K1	5	44	tektin 3
DSC2	5	44	phospholipase A2 receptor 1
BMPR1A	5	44	phospholipase A2 group VI
NEU1	5	44	zinc finger protein 839
MYO15A	5	44	dynein cytoplasmic 2 heavy chain 1
ACADVL	5	44	galactosidase beta 1
TGFBR1	5	44	myotubularin related protein 8
ERCC4	5	44	dynactin subunit 1
FHL1	5	44	glucose-6-phosphate dehydrogenase
JAK3	5	44
SQSTM1	5	44	beta-ureidopropionase 1
SYNE1	5	44	BCL6 corepressor
ERCC5	5	44	glutaryl-CoA dehydrogenase
MICAL1	5	44	integrin subunit beta 3
TSC1	5	44	anoctamin 6
PVRL2	5	44	sodium voltage-gated channel alpha subunit 3
SDHD	5	44	zinc finger protein 701
A4GALT	5	44	RAB GTPase activating protein 1 like
DNAH10	5	44	ELOVL fatty acid elongase 3
CAPN3	5	44	BCL2 associated athanogene 1
RAD51C	5	44	THADA armadillo repeat containing
RUNX1	4	45	uncoupling protein 2
ABCA4	4	45	XP_x000D_ cytoskeleton associated protein 2 like _x000D_ microtubule associated serine/threonine kinase 2 _x000D_ calcium dependent secretion activator 2 _x000D_ glycophorin A (MNS blood group) _x000D_ _x000D_ FAT atypical cadherin 4 _x000D_ chloride voltage-gated channel 1 _x000D_ potassium calcium-activated channel subfamily M regulatory beta subunit 3 _x000D_ N-sulfoglucosamine sulfohydrolase …
MFSD8	4	45	transforming growth factor beta induced
LAMA2	4	45	baculoviral IAP repeat containing 3
GATA2	4	45	phosphodiesterase 6B
ABCB11	4	45	family with sequence similarity 210 member B
FGFR3	4	45	disco interacting protein 2 homolog C
MARS	4	45	ataxin 2
ZFP36L1	4	45	OPA1 mitochondrial dynamin like GTPase
BAG3	4	45	Bardet-Biedl syndrome 1
HFE	4	45	dedicator of cytokinesis 2
DNAH11	4	45	protein tyrosine phosphatase receptor type N
SCNN1G	4	45
PLB1	4	45	marker of proliferation Ki-67
AIP	4	45	KIAA0100
RAG1	4	45	ankyrin repeat domain 30A
GPR179	4	45	anoctamin 7
PRKAR1A	4	45	tudor domain containing 6
CD55	4	45	adenylate cyclase 6
FUT1	4	45	transforming growth factor beta regulator 1
RNF213	4	45	crumbs cell polarity complex component 1
ALPL	4	45	transmembrane 7 superfamily member 3
XK	4	45	regulator of G protein signaling 4
BEST1	4	45	coiled-coil domain containing 171
AMT	4	45	zinc finger C2HC-type containing 1C
AGK	4	45	proprotein convertase subtilisin/kexin type 7
CLN5	4	45	aldehyde dehydrogenase 18 family member A1
RYR1	4	45	nebulin
POLG	4	45	crystallin alpha B
ALS2	4	45	zinc finger protein 283
FIG4	4	45	Kruppel like factor 1
AKAP9	4	45	decapping exoribonuclease
SPTBN5	4	45	SLAM family member 8
SARDH	4	45	sidekick cell adhesion molecule 2
ANG	4	45	protoporphyrinogen oxidase
USH2A	4	45	keratin 3
SCNN1B	4	45	patatin like phospholipase domain containing 6
GATA6	4	45	solute carrier family 13 member 5
MUC4	4	45	transferrin receptor 2
PDGFRA	4	45	tetratricopeptide repeat domain 3
PPARG	4	45	inositol _x000D_ pyridine nucleotide-disulphide oxidoreductase domain 2 _x000D_ NRDE-
GBE1	4	45	galactose-1-phosphate uridylyltransferase
TNNC1	4	45	myosin heavy chain 7B
NKX2-5	4	45	histone deacetylase 7
ADAMTS13	4	45	ATP binding cassette subfamily A member 10
PYGM	4	45	phospholamban
PANK2	4	45	methylenetetrahydrofolate reductase
BRAF	4	45	paraoxonase 3
TYR	3	46	inositol _x000D_ _x000D_ FAST kinase domains 5 _x000D_ solute carrier family 7 member 6 _x000D_ SFI1 centrin binding protein _x000D_ Rho guanine nucleotide exchange factor 38 _x000D_ protocadherin gamma subfamily
F11	3	46	BRCA1 interacting protein C-terminal helicase 1
PIK3CA	3	46	amylo-alpha-_x000D_ T-box transcription factor 10 _x000D_ interferon induced with helicase C domain 1 _x000D_ solute carrier family 7 member 9 _x000D_ RPGRIP1 like _x000D_ guanylate cyclase 2C _x000D_ collagen type XVII alpha 1 chain _x000D_ _x000D_ coagulation factor IX _x000D_ DEP domain containing 7 _x000D_ WNK lysine deficient protein kinase 4 _x000D_ lipase
ANK2	3	46	NACHT and WD repeat domain containing 1
DPYD	3	46
FNDC1	3	46	forkhead box H1
NOTCH1	3	46	ATP binding cassette subfamily A member 6
DNAH9	3	46	WD repeat domain 90
GYPC	3	46	semaphorin 6C
GPR98	3	46	ATPase phospholipid transporting 8B3
CYP1B1	3	46	von Willebrand factor A domain containing 8
OTOF	3	46	ADAM metallopeptidase domain 2
MYO7A	3	46	mitotic arrest deficient 1 like 1
SLC12A1	3	46	CLN3 lysosomal/endosomal transmembrane protei_x000D_ MET proto-oncogen
OBSCN	3	46	UDP-glucose glycoprotein glucosyltransferase 2
DNAH17	3	46	ArfGAP with FG repeats 2
CSF1R	3	46	cystathionine-beta-synthase
PRKAG2	3	46	nerve growth factor
ABCB6	3	46	PDZ domain containing 2
FRAS1	3	46	gamma-glutamyl carboxylase
ECT2L	3	46	sulfotransferase family 1C member 3
MMP17	3	46	FA complementation group M
OAS1	3	46	inturned planar cell polarity protein
UBR4	3	46	thyroid hormone receptor interactor 11
ENTPD8	3	46	focadhesin
PROC	3	46	MAM domain containing 4
MYBBP1A	3	46	transglutaminase 2
CHEK2	3	46	branched chain amino acid transaminase 2
MAST4	3	46	solute carrier family 14 member 1 (Kidd blood group)
PHOX2B	3	46	AHNAK nucleoprotein 2
SCN4A	3	46	CDK5 regulatory subunit associated protein 2
CBL	3	46	fibrillin 3
APP	3	46	glucokinase regulator
TMC1	3	46	leucine rich repeat containing 43
TRPM1	3	46	integrin subunit beta 4
MAX	3	46	gelsolin
CHD7	3	46	G protein-coupled receptor 182
NPFFR2	3	46	laminin subunit beta 2
STAB1	3	46	low density lipoprotein receptor adaptor protein 1
MVK	3	46	ring finger protein 44
UROD	3	46	DNA methyltransferase 3 alpha
MGAM	3	46	cyclin dependent kinase inhibitor 1C
CRIPAK	3	46	cadherin 18
ELF1	3	46
MYO1H	3	46	acyl-CoA wax alcohol acyltransferase 1
STK11IP	3	46	solute carrier family 35 member A4
NOTCH4	3	46	membrane spanning 4-domains A14
CUL3	3	46	Bardet-Biedl syndrome 12
INS	3	46	phenylalanine hydroxylase
EXT2	3	46	tuftelin interacting protein 11
ZNF786	3	46	centrosomal protein 89
CEP112	3	46	elongator acetyltransferase complex subunit 6
BARD1	3	46	dynein axonemal heavy chain 1
C1orf222	3	46	cript_x000D_ zinc finger protein 560 _x000D_ stabilin 2 _x000D_ chromosome 16 open reading frame 91 _x000D_ RAD51 paralog D _x000D_ tubulin gamma complex associated protein 4 _x000D_ solute carrier family 36 member 2 _x000D_ SECIS binding protein 2 _x000D_ lactate dehydrogenase B _x000D_ FAT atypical cadherin 1 _x000D_ reelin _x000D_ solute carrier family 4 member 1 (Diego blood group) _x000D_ pl…
PDE4DIP	3	46	transforming acidic coiled-coil containing protein 2
XIRP1	3	46	UDP glucuronosyltransferase family 2 member A1 complex locus
CDC42BPG	3	46	epoxide hydrolase 1
CHMP2B	3	46	spectrin alph_x000D_ spermatogenesis and centriole associated 1 like _x000D_ NADH:ubiquinone oxidoreductase complex assembly factor 7 _x000D_ outer dense fiber of sperm tails 2 like _x000D_ jagged canonical Notch ligand 2 _x000D_ leucyl-tRNA synthetase
KARS	3	46
CSMD1	3	46	transmembrane protein 106C
WHAMM	3	46	ArfGAP with RhoGAP domai_x000D_ galactosamine (N-acetyl)-6-sulfatase _x000D_ epsin 1 _x000D_ testis expressed 1
CCDC108	3	46	sterile alpha motif domain containing 15
CYP2C8	3	46	integrin subunit alpha 2b
ECM1	3	46	transient receptor potential cation channel subfamily V member 1
TNNT2	3	46	ectodysplasin A2 receptor
F8	3	46	FAT atypical cadherin 2
XPC	3	46	ATPase copper transporting beta
EZH2	3	46	Abelson helper integration site 1
ADAM8	3	46	dynein axonemal heavy chain 5
MYH15	3	46	laminin subunit alpha 3
ECE2	3	46	carboxypeptidase Q
TEKT3	3	46	sepiapterin reductase
PLA2R1	3	46	glucose-6-phosphate isomerase
PLA2G6	3	46	ATP binding cassette subfamily B member 5
ZNF839	3	46	StAR related lipid transfer domain containing 9
DYNC2H1	3	46	cytochrome P450 family 27 subfamily A member 1
GLB1	3	46	alcohol dehydrogenase 1A (class I_x000D_ KRAS proto-oncogen
MTMR8	3	46	phosphatidylinositol 4-kinase alpha
DCTN1	3	46	cyclin dependent kinase 9
G6PD	3	46	cathepsin K
C16orf62	3	46	stomatin like 1
UPB1	3	46	protocadherin gamma subfamily _x000D_ fer-1 like family member 6 _x000D_ _x000D_ hydroxyacyl-CoA dehydrogenase _x000D_ nudix hydrolase 19 _x000D_ dedicator of cytokinesis 6 _x000D_ cyclin dependent kinase like 3 _x000D_ proprotein convertase subtilisin/kexin type 9 _x000D_ coiled-coil domain containing 73 _x000D_ _x000D_ myosin heavy chain 1 _x000D_ gap junction protein beta 6 _x000D_ transmembra…
BCOR	3		DiGeorge syndrome critical region gene 2
GCDH	3		adenylate cyclase 10
ITGB3	3	46	polycystin 1 like 2 (gene/pseudogene)
ANO6	2	47	complement factor I
SCN3A	2	47	G protein subunit alpha 14
ZNF701	2	47	UTP20 small subunit processome component
RABGAP1L	2	47	pancreatic and duodenal homeobox 1
ELOVL3	2	47	coronin 6
BAG1	2	47	lysophosphatidic acid receptor 6
THADA	2	47	ATP binding cassette subfamily A member 7
UCP2	2	47	oncoprotein induced transcript 3
XPA	2	47
CKAP2L	2	47	collagen type XVIII alpha 1 chain
MAST2	2	47	thrombospondin type 1 domain containing 7B
CADPS2	2	47	KIAA0586
GYPA	2	47	solute carrier family 17 member 8
CCDC11	2	47	PKHD1 like 1
FAT4	2	47	phosphoglycerate mutase 2
CLCN1	2	47	tolloid like 2
KCNMB3	2	47	methyltransferase like 1
SGSH	2	47	hephaestin like 1
GSDMB	2	47	tRNA-yW synthesizing protein 5
F5	2	47	collagen type XVI alpha 1 chain
CAT	2	47	telomerase associated protein 1
DMXL2	2	47	golgi membrane protein 1
PLG	2	47	RIB43A domain with coiled-coils 1
TARBP1	2	47	killer cell lectin like receptor B1
CPAMD8	2	47	FA complementation group G
BLOC1S5	2	47	GLE1 RNA export mediator
ARMC3	2	47	tectorin alpha
SURF1	2	47	epididymal sperm binding protein 1
POLE	2	47	anoctamin 1
TGFBI	2	47	NADPH oxidase 5
BIRC3	2	47	pyrimidinergic receptor P2Y6
PDE6B	2	47	laminin subunit alpha 1
FAM210B	2	47	pleckstrin homolog_x000D_ sphingolipid transporter 3 (putative) _x000D_ _x000D_ glycogenin 2 _x000D_ SPOC domain containing 1 _x000D_ plexin B3 _x000D_ nebulette _x000D_ HESX homeobox 1 _x000D_ dopachrome tautomerase _x000D_ carnitine palmitoyltransferase 1A _x000D_ minichromosome maintenance complex component 3 associated protein _x000D_ cyclin T2 _x000D_ NLR family pyrin domain containing 3 _x0…
DIP2C	2		centromere protein E
ATXN2	2		tetratricopeptide repeat domain 21B
OPA1	2		mitogen-activated protein kinase kinase kinase 15
BBS1	2		Ras protein specific guanine nucleotide releasing factor 2
DOCK2	2		CCAAT enhancer binding protein epsilon
PTPRN	2		galactosylceramidase
CSRP2BP	2		ribonucleoprotei_x000D_ solute carrier family 12 member 9 _x000D_ heat shock protein family A (Hsp70) member 9 _x000D_ zinc finger CCCH-type containing 4 _x000D_ ADAM metallopeptidase domain 15 _x000D_ WRN RecQ like helicase _x000D_ tetratricopeptide repeat domain 37 _x000D_ RAS like proto-oncogene B _x000D_ jumonji domain containing 1C _x000D_ solute carrier family 29 member 3 _x000D_ rhotekin 2…
MKI67	2	47	cytochrome p450 oxidoreductase
KIAA0100	2	47	kinesin family member 15
ANKRD30A	2	47	NLR family pyrin domain containing 8
ANO7	2	47	nucleoporin 214
TDRD6	2	47	neuronal differentiation 1
ADCY6	2	47	lysine acetyltransferase 7
TBRG1	2	47	TBC1 domain family member 9B
CRB1	2	47	tight junction protein 3
TM7SF3	2	47	zinc finger FYVE-type containing 19
RGS4	2	47	T cell immunoglobulin and mucin domain containing 4
CCDC171	2	47	component of oligomeric golgi complex 8
ZC2HC1C	2	47	p21 (RAC1) activated kinase 6
PCSK7	2	47	vacuolar protein sorting 13 homolog B
ALDH18A1	2	47	rhodopsin
NEB	2	47	DIS3 like 3'-5' exoribonuclease 2
CRYAB	2	47	ALMS1 centrosome and basal body associated protein
ZNF283	2	47	transferrin receptor
KLF1	2	47	exonuclease 3'-5' domain containing 3
DXO	2	47	presenilin 2
SLAMF8	2	47	FA complementation group D2
SDK2	2	47	tRNA methyltransferase 2 homolog A
PPOX	2	47	vanin 2
KRT3	2	47	EF-hand domain family member B
PNPLA6	2	47	dystonin
SLC13A5	2	47	apolipoprotein A1
TFR2	2	47	NLR family pyrin domain containing 11
TTC3	2	47	t-SNARE domain containing 1
ITPR3	2	47	dedicator of cytokinesis 1
PYROXD2	2	47	dachsous cadherin-related 1
NRDE2	2	47	coenzyme Q_x000D_ solute carrier family 20 member 2 _x000D_ SPHK1 interacto
GALT	2	47	insulin like 5
MYH7B	2	47	kinesin family member 2B
HDAC7	2	47	glucosylceramidase beta 2
ABCA10	2	47	nudix hydrolase 17
PLN	2	47	coronin 2A
MTHFR	2	47	hydroxycarboxylic acid receptor 1
PON3	2	47	zinc finger protein 672
ITPR2	2	47
HIATL1	2	47	thymidine kinase 2
FASTKD5	2	47	cysteine rich secretory protein LCCL domain containing 2
SLC7A6	2	47	DEAD-box helicase 25
SFI1	2	47	acyl-CoA synthetase medium chain family member 4
ARHGEF38	2	47	tenascin R
PCDHGC3	2	47	potassium sodium-activated channel subfamily T member 1
BRIP1	2	47	MLX interacting protein like
AGL	2	47	lysine demethylase 1B
TBX10	2	47	erythroblast membrane associated protein (Scianna blood group)
IFIH1	2	47	hormonally up-regulated Neu-associated kinase
SLC7A9	2	47	solute carrier family 4 member 3
RPGRIP1L	2	47	Yip1 interacting factor homolog _x000D_ centrosomal protein 104 _x000D_ olfactory receptor family 9 subfamily A member 4 _x000D_ zinc finger protein 793 _x000D_ agrin _x000D_ chloride channel CLIC like 1 _x000D_ COMM domain containing 9 _x000D_ WD repeat domain 38 _x000D_ KIAA0556 _x000D_ ral guanine nucleotide dissociation stimulator _x000D_ SWI/SNF relate
GUCY2C	2	47	pappalysin 2
COL17A1	2	47	glypican 5
DFNA5	2	47	complement C1r subcomponent like
F9	2	47	fibrous sheath interacting protein 2
DEPDC7	2	47	zinc finger protein 530
WNK4	2	47	TBC1 domain family member 2B
LIPE	2	47	embryonic ectoderm development
NWD1	2	47	adenylate cyclase 4
GPR128	2	47	Rho GTPase activating protein 30
FOXH1	2	47	chitinase domain containing 1
ABCA6	2	47	ventricular zone expressed PH domain containing 1
WDR90	2	47	retinol dehydrogenase 12
SEMA6C	2	47	sperm antigen with calponin homology and coiled-coil domains 1
ATP8B3	2	47	coiled-coil domain containing 107
VWA8	2	47	pleckstrin homology domain containing A6
ADAM2	2	47	leucine zipper tumor suppressor 2
MAD1L1	2	47	neuregulin 3
CLN3	2	47	zinc finger CCCH-type containing 12D
MET	2	47	N-acetyltransferase 16 (putative)
UGGT2	2	47	acyl-CoA synthetase family member 2
AGFG2	2	47	acetyl-CoA carboxylase beta
CBS	2	47	ATPase H+/K+ transporting non-gastric alpha2 subunit
NGF	2	47	ADAM metallopeptidase with thrombospondin type 1 motif 7
PDZD2	2	47	zinc finger NFX1-type containing 1
GGCX	2	47	solute carrier family 25 member 25
SULT1C3	2	47	chromosome 6 open reading frame 47
FANCM	2	47	unc-13 homolog C
INTU	2	47	coiled-coil and C2 domain containing 1A
TRIP11	2	47	ankyrin repeat and SOCS box containing 15
FOCAD	2	47	cryptochrome circadian regulator 1
MAMDC4	2	47	amyloid beta precursor protein binding family A member 3
TGM2	2	47	LIM domain kinase 2
BCAT2	2	47	diacylglycerol kinase beta
SLC14A1	2	47	sarcoglycan delta
AHNAK2	2	47	vitamin K epoxide reductase complex subunit 1
CDK5RAP2	2	47	olfactory receptor family 2 subfamily C member 3
FBN3	2	47	interferon regulatory factor 7
GCKR	2	47	Fc receptor like 3
LRRC43	2	47
ITGB4	2	47	zinc finger MIZ-type containing 1
GSN	2	47	kelch like family member 25
GPR182	2	47	protein-L-isoaspartate (D-aspartate) O-methyltransferase domain containing 2
LAMB2	2	47	ryanodine receptor 3
LDLRAP1	2	47	DEAD-box helicase 10
RNF44	2	47	ADP-ribosyltransferase 5
DNMT3A	2	47	RB1 inducible coiled-coil 1
CDKN1C	2	47	chromosome 8 open reading frame 37
CDH18	2	47
C10orf10	2	47	DNA fragmentation factor subunit beta
AWAT1	2	47	armadillo repeat containing 5
SLC35A4	2	47	NEDD4 binding protein 2 like 2
MS4A14	2	47	cyclin dependent kinase like 2
BBS12	2	47	fibroblast growth factor 16
PAH	2	47
TFIP11	2	47	klotho
CEP89	2	47	L3MBTL histone methyl-lysine binding protein 2
ELP6	2	47	sulfotransferase family 1B member 1
DNAH1	2	47	leucine zipper like transcription regulator 1
CFC1	2	47
ZNF560	2	47	asteroid homolog 1
STAB2	2	47	zinc finger FYVE-type containing 26
C16orf91	2	47	fumarylacetoacetate hydrolase
RAD51D	2	47	DENN domain containing 5A
TUBGCP4	2	47	golgin A3
SLC36A2	2	47	tubulin folding cofactor D
SECISBP2	2	47	solute carrier family 37 member 2
LDHB	2	47	DEAH-box helicase 16
FAT1	2	47	Rho guanine nucleotide exchange factor 40
RELN	2	47	neuronal differentiation 6
SLC4A1	2	47	protein O-linked mannose N-acetylglucosaminyltransferase 1 (beta _x000D_ pyridoxal dependent decarboxylase domain containing 1 _x000D_ leucine zipper protein 4 _x000D_ calbindin 1 _x000D_ periostin _x000D_ syntaxin 3 _x000D_ secernin 3 _x000D_ single stranded DNA binding protein 3 _x000D_ Dmx like 1 _x000D_ apolipoprotein C2 _x000D_ X-prolyl aminopeptidase 3 _x000D_ cytochrome c oxidase assembly …
PSD3	2	47	Rho guanine nucleotide exchange factor 28
POLN	2	47	immunoglobulin kappa variable 1-17
PRG4	2	47	ecto-NOX disulfide-thiol exchanger 1
ANKRD35	2	47	HPS5 biogenesis of lysosomal organelles complex 2 subunit 2
SLC6A19	2	47	ClpB homolo_x000D_ killer cell immunoglobulin like recepto
HEXA	2	47	transforming growth factor beta 1
TP73-AS1	2	47	transcription factor CP2 like 1
CYP1A1	2	47	dynactin associated protein
SHANK2	2	47	immunoglobulin superfamily member 10
MAP2K2	2	47	rhomboid like 2
CPS1	2	47	VPS9 domain containing 1
CCDC142	2	47	ubiquitin specific peptidase 13
APBB1IP	2	47	methionine sulfoxide reductase A
EPPK1	2	47	secreted frizzled related protein 5
PTPRH	2	47	frizzled class receptor 6
ANO2	2	47	phosphodiesterase 1B
C7	2	47	myotubularin related protein 12
FLG2	2	47	prostaglandin F2 receptor inhibitor
AOC3	2	47	tryptase alpha/beta 1
MYO19	2	47	potassium voltage-gated channel subfamily D member 1
TGM1	2	47	solute carrier family 30 member 10
FOXI2	2	47	damage specific DNA binding protein 2
TAP1	2	47	sulfotransferase family 2A member 1
TACC2	2	47	TSSK6 activating cochaperone
UGT2A1	2	47	cytochrome P450 family 4 subfamily A member 22
EPHX1	2	47	calcium voltage-gated channel auxiliary subunit gamma 7
SPTA1	2	47	phosphatidylserine decarboxylase
SPATC1L	2	47	chromosome 12 open reading frame 74
NDUFAF7	2	47	ZFP90 zinc finger protein
ODF2L	2	47	insulin like growth factor binding protein 1
JAG2	2	47	tubulin tyrosine ligase like 9
LARS2	2	47	ectopic P-granules autophagy protein 5 homolog
C5orf20	2	47	G-patch domain and ankyrin repeats 1
TMEM106C	2	47	basic leucine zipper ATF-like transcription factor 2
ARAP2	2	47	splicing factor 3b subunit 2
GALNS	2	47	XK related 4
EPN1	2	47	HIV-1 Tat specific factor 1
TEX14	2	47	zinc finger protein 114
SAMD15	2	47	phosphoinositide kinas_x000D_ F-box protein 34 _x000D_ centrosomal protein 192 _x000D_ patched domain containing 4 _x000D_ syncoili
ITGA2B	2	47
TRPV1	2	47	autophagy related 4C cysteine peptidase
EDA2R	2	47	L3MBTL histone methyl-lysine binding protein 3
FAT2	2	47	ubiquitin specific peptidase 43
ATP7B	2	47	transglutaminase 4
AHI1	2	47	fibrous sheath interacting protein 1
DNAH5	2	47	proprotein convertase subtilisin/kexin type 6
LAMA3	2	47	E74 like ETS transcription factor 4
CPQ	2	47	dopamine receptor D4
SPR	2	47	chromosome 11 open reading frame 87
GPI	2	47	caspase recruitment domain family member 6
ABCB5	2	47	nuclear facto_x000D_ SWI/SNF-relate
STARD9	2	47	melanocortin 1 receptor
CYP27A1	2	47	UDP glucuronosyltransferase family 2 member A3
ADH1A	2	47	Yip1 domain family member 7
KRAS	2	47	purinergic receptor P2Y13
PI4KA	2	47
CDK9	2	47	proteasome 26S subuni_x000D_ hydroxysteroid 17-beta dehydrogenase 3 _x000D_ NADH:ubiquinone oxidoreductase complex assembly factor 5 _x000D_ zinc finger protein 155 _x000D_ DNA polymerase theta _x000D_ carbohydrate sulfotransferase 1 _x000D_ FERM domain containing 8 _x000D_ leptin _x000D_ transcription factor AP-2 delta _x000D_ _x000D_ zinc activated ion channel _x000D_ zinc finger matrin-type 1 …
CTSK	2	47	mucin 1_x000D_ zinc finger protein 519 _x000D_ cadherin related family member 1 _x000D_ transmembrane 6 superfamily member 2 _x000D_ nuclear mitotic apparatus protein 1 _x000D_ solute carrier family 22 member 8 _x000D_ G kinase anchoring protein 1 _x000D_ CUGBP Elav-like family member 6 _x000D_ dedicator of cytokinesis 11 _x000D_ kringle containing transmembrane protein 1 _x000D_ _x000D_ dynein a…
STOML1	2	47	N-deacetylase and N-sulfotransferase 1
PCDHGB2	2	47	neurofascin
FER1L6	2	47	N-deacetylase and N-sulfotransferase 2
PRSS45	2	47	5-hydroxytryptamine receptor 2B
HADH	2	47	double zinc ribbon and ankyrin repeat domains 1
NUDT19	2	47
DOCK6	2	47	solute carrier family 2 member 1
CDKL3	2	47	family with sequence similarity 3 member D
PCSK9	2	47	ALK receptor tyrosine kinase
CCDC73	2	47	neuromedin U receptor 1
WDR96	2	47	RAB11 family interacting protein 4
MYH1	2	47	thiosulfate sulfurtransferase like domain containing 2
GJB6	2	47	Wnt family member 16
TMEM67	2	47	extended synaptotagmin 1
CANT1	2	47	chromosome 1 open reading frame 216
NUP93	2	47	CD109 molecule
LRR1	2	47	ATPase phospholipid transporting 8A2
CNTN6	2	47	zinc finger protein 66
TSPAN8	2	47	phosphodiesterase 12
NDUFV3	2	47	cytochrome P450 family 2 subfamily B member 6
LAMA4	2	47	chromosome 4 open reading frame 33
DDC	2	47	PAS domain containing repressor 1
C9orf84	2	47	collagen type VI alpha 6 chain
CLN6	2	47	transient receptor potential cation channel subfamily M member 7
ERP27	2	47	sperm acrosome associated 3
ATP6V0A2	2	47	HemK methyltransferase family member 1
NECAB2	2	47	COMM domain containing 5
TLE2	2	47	G-rich RNA sequence binding factor 1
DGCR2	2	47	protein phosphatase 1 regulatory subunit 8
ADCY10	2	47	syndecan 3
PKD1L2	2	47	DEAH-box helicase 36
CFI	2	47	calcium modulating ligand
GNA14	2	47	retinoid isomerohydrolase RPE65
UTP20	2	47	hydroxyacyl-CoA dehydrogenase trifunctional multienzyme complex subunit alpha
PDX1	2	47	coiled-coil domain containing 105
CORO6	2	47	transient receptor potential cation channel subfamily C member 6
LPAR6	2	47	hexosaminidase subunit beta
ABCA7	2	47	mediator complex subunit 23
OIT3	2	47	chromosome 19 open reading frame 53
ZUFSP	2	47	transmembrane protein 131
COL18A1	2	47	transmembrane protein 160
THSD7B	2	47	zinc finger protein 501
KIAA0586	2	47	olfactory receptor family 5 subfamily AC member 2
SLC17A8	2	47	zinc finger protein 408
PKHD1L1	2	47	signal transducer and activator of transcription 4
PGAM2	2	47	synaptoporin
TLL2	2	47	chromosome 9 open reading frame 85
METTL1	2	47	nicotinamide nucleotide transhydrogenase
HEPHL1	2	47	KIAA0319
TYW5	2	47	regulatory factor X6
COL16A1	2	47	tumor protein p53 inducible protein 3
TEP1	2	47	advillin
GOLM1	2	47	immunoglobulin mu DNA binding protein 2
RIBC1	2	47	ezrin
KLRB1	2	47	FA complementation group I
FANCG	2	47	DnaJ heat shock protein family (Hsp40) member C10
GLE1	2	47	INO80 complex subunit E
TECTA	2	47	USP6 N-terminal like
ELSPBP1	2	47	acyl-CoA dehydrogenase family member 9
ANO1	2	47	leukocyte immunoglobulin like receptor B5
NOX5	2	47
P2RY6	2	47	ATPase Na+/K+ transporting subunit alpha 2
LAMA1	2	47	regulator of microtubule dynamics 3
PLEKHH2	2	47	unc-13 homolog A
SPNS3	2	47	eukaryotic translation initiation factor 2B subunit epsilon
PCNX	2	47	connector enhancer of kinase suppressor of Ras 1
GYG2	2	47
SPOCD1	2	47	uridine-cytidine kinase 1
PLXNB3	2	47	C-type lectin domain family 4 member G
NEBL	2	47	histone cluster 1 H3 family member b
HESX1	2	47	ankyrin repeat and SOCS box containing 16
DCT	2	47	zinc finger E-box binding homeobox 2
CPT1A	2	47	CUGBP Elav-like family member 3
MCM3AP	2	47	CST telomere replication complex component 1
CCNT2	2	47	chromatin licensing and DNA replication factor 1
NLRP3	2	47	cysteine rich with EGF like domains 2
TVP23A	2	47	kinesin family member 22
HEATR4	2	47
MAN1B1	2	47	threonyl-tRNA synthetase
THAP1	2	47	NFKB activating protein like
CYBB	2	47	BCL6 corepressor like 1
EPHA1	2	47	SWI/SNF relate_x000D_ solute carrier family 22 member 6 _x000D_ potassium voltage-gated channel subfamily H member 8 _x000D_ fucosyltransferase 2 _x000D_ TBC1 domain family member 10C _x000D_ metabolism of cobalamin associated B _x000D_ delta 4-desaturas
MRPL39	2	47	biotinidase
ERN2	2	47	palmitoyl-protein thioesterase 1
SPIDR	2	47	coiled-coil domain containing 15
ATP13A2	2	47	EF-hand calcium binding domain 12
SI	2	47	cerebellin 1 precursor
GIGYF2	2	47	sialic acid binding Ig like lectin 1
USP24	2	47
OPTN	2	47	cytochrome c oxidase assembly factor 7 (putative)
PCOLCE2	2	47	RAD50 interactor 1
ZNF880	2	47	nexilin F-actin binding protein
SLC25A21	2	47	meprin A subunit beta
MEI1	2	47	integrin subunit alpha 10
ZADH2	2	47	DEAD-box helicase 59
PDE3A	2	47	homeobox C13
CYLD	2	47	solute carrier family 22 member 15
SKAP1	2	47	E2F transcription factor 5
BMP4	2	47	regulating synaptic membrane exocytosis 1
ENO1	2	47	aldehyde dehydrogenase 6 family member A1
PEX1	2	47	proline rich mitotic checkpoint control factor
DNAI2	2	47
GOLGA4	2	47	dermokine
FBXO7	2	47	paired box 4
IGF2R	2	47	sperm acrosome associated 7
CHRND	2	47	gamma-aminobutyric acid type B receptor subunit 1
MYH6	2	47	pellino E3 ubiquitin protein ligase family member 3
BRICD5	2	47	HMG-box containing 4
HGD	2	47	ankyrin repeat domain 49
CENPE	2	47	ciliary neurotrophic factor
TTC21B	2	47	molybdenum cofactor synthesis 3
MAP3K15	2	47	extended synaptotagmin 3
RASGRF2	2	47	melanophilin
CEBPE	2	47	SH3 domain and tetratricopeptide repeats 1
GALC	2	47	TEK receptor tyrosine kinase
RAVER1	2	47	E2F transcription factor 2
SLC12A9	2	47	WD repeat domain 13
HSPA9	2	47	galactose-3-O-sulfotransferase 4
ZC3H4	2	47	potassium voltage-gated channel subfamily E regulatory subunit 1
ADAM15	2	47	fucosyltransferase 7
WRN	2	47	matrilin 2
TTC37	2	47	protein _x000D_ platelet endothelial aggregation receptor 1 _x000D_ actin like 7A _x000D_ solute carrier family 15 member 2 _x000D_ nuclear receptor corepressor 2 _x000D_ otoancorin _x000D_ glomuli
RALB	2	47	gamma-glutamyl hydrolase
JMJD1C	2	47	collagen type VI alpha 3 chain
SLC29A3	2	47	TATA-box binding protein associated facto_x000D_ potassium voltage-gated channel subfamily H member 3 _x000D_ phosphodiesterase 6G _x000D_ zinc finger protein 107 _x000D_ inosine monophosphate dehydrogenase 2 _x000D_ neuroblastoma amplified sequence _x000D_ filamin B _x000D_ transmembrane channel like 4 _x000D_ heme oxygenase 1 _x000D_ cardiomyopathy associated 5 _x000D_ prokineticin 2 _x000D_ ET…
RTKN2	2	47	POTE ankyrin domain family member F
IPO4	2	47	arsenite methyltransferase
PDK2	2	47	F-box protein 38
MYOT	2	47	coiled-coil domain containing 130
CTBP2	2	47	ankyrin repeat and EF-hand domain containing 1
TNC	2	47	sterile alpha motif domain containing 3
C5orf28	2	47	peptidylprolyl isomerase like 2
CYP2A13	2	47	tescalcin
CARD9	2	47	dendrin
HAP1	2	47	sphingosine-1-phosphate receptor 3
KNTC1	2	47	nudix hydrolase 1
EXO1	2	47	activating signal cointegrator 1 complex subunit 3
NMNAT1	2	47	limb development membrane protein 1 like
ESYT2	2	47	centriolar coiled-coil protein 110
C3orf17	2	47	retinaldehyde binding protein 1
POLK	2	47
ACADS	2	47	Rho GTPase activating protein 33
UBQLN2	2	47	olfactory receptor family 1 subfamily A member 1
HLCS	2	47	membrane palmitoylated protein 3
TG	2	47	castor zinc finger 1
NSMAF	2	47	ATPase Na+/K+ transporting subunit alpha 4
MCOLN2	2	47	FIC domain containing
SPATA5L1	2	47	maestro heat like repeat family member 7
ABCC6	2	47	phosphodiesterase 1C
PCDHGA8	2	47	sortilin related VPS10 domain containing receptor 1
POR	2	47	ALG11 alpha-_x000D_ tyrosine kinase 2 _x000D_ sulfatase modifying factor 1 _x000D_ SURP and G-patch domain containing 1 _x000D_ zinc finger protein 782 _x000D_ sphingosine kinase 2 _x000D_ UDP glucuronosyltransferase family 2 member B11 _x000D_ granzyme B _x000D_ HEC
KIF15	2	47	transmembrane protein 154
NLRP8	2	47	cell adhesion molecule 1
NUP214	2	47	metallo-beta-lactamase domain containing 2
NEUROD1	2	47	ST6 beta-galactoside alpha-_x000D_ quiescin sulfhydryl oxidase 1 _x000D_ solute carrier family 19 member 2 _x000D_ aquaporin 1 (Colton blood group) _x000D_ SPRY domain containing 4 _x000D_ zinc finger DHHC-type containing 3 _x000D_ solute carrier family 27 member 2 _x000D_ _x000D_ schlafen like 1 _x000D_ diacylglycerol O-acyltransferase 1 _x000D_ _x000D_ FSHD region gene 1 _x000D_ zinc finger pro…
KAT7	2	47	ATP binding cassette subfamily C member 11
TBC1D9B	2	47	cell death inducing DFFA like effector b
TJP3	2	47	pleckstrin homology domain containing N1
ZFYVE19	2	47	zinc finger protein 418
TIMD4	2	47
COG8	2	47	zinc finger protein 589
PAK6	2	47	transient receptor potential cation channel subfamily M member 5
VPS13B	2	47	inositol polyphosphate-5-phosphatase D
RHO	2	47	homeodomain interacting protein kinase 1
DIS3L2	2	47	phosphodiesterase 5A
ALMS1	2	47	transmembrane O-mannosyltransferase targeting cadherins 2
TFRC	2	47	WD repeat domain 49
EXD3	2	47	aminoacyl tRNA synthetase complex interacting multifunctional protein 2
PSEN2	2	47	calcium/calmodulin dependent protein kinase II beta
FANCD2	2	47	RecQ like helicase 4
TRMT2A	2	47	galactosidase beta 1 like
VNN2	2	47	dynein axonemal heavy chain 14
EFHB	2	47	PITH domain containing 1
DST	2	47	pyruvate dehydrogenase complex component X
APOA1	2	47	MKS transition zone complex subunit 1
NLRP11	2	47
TSNARE1	2	47	C-type lectin domain containing 16A
DOCK1	2	47	serine peptidase inhibito_x000D_ peptidase M20 domain containing 2 _x000D_ sortilin 1 _x000D_ coagulation factor XIII B chain _x000D_ T cell receptor associated transmembrane adaptor 1 _x000D_ _x000D_ heterogeneous nuclear ribonucleoprotein A/B _x000D_ multiple EGF like domains 11 _x000D_ mitogen-activated protein kinase kinase kinase 3 _x000D_ ATP binding cassette subfamily A member 3 _x000D_ se…
DCHS1	2	47	cathepsin W
COQ2	1	48	zinc finger CCCH-type containing 13
SLC20A2	1	48	PWP2 small subunit processome component
SPHKAP	1	48	ankyrin repeat and fibronectin type III domain containing 1
INSL5	1	48	GRB2 associated binding protein family member 4
KIF2B	1	48
GBA2	1	48	pyruvate kinase L/R
NUDT17	1	48	oxoeicosanoid receptor 1
CORO2A	1	48	MAP kinase activating death domain
HCAR1	1	48	ETS proto-oncogene _x000D_ mitogen-activated protein kinase kinase kinase kinase 5 _x000D_ troponin T
ZNF672	1	48	glycoprotein VI platelet
DGCR14	1	48	glycoprotein VI platelet
TK2	1	48	paired immunoglobin like type 2 receptor beta
CRISPLD2	1	48	ankyrin repeat domain 26
DDX25	1	48	TRIO and F-actin binding protein
ACSM4	1	48	metabolism of cobalamin associated C
TNR	1	48	RNA binding motif protein 48
KCNT1	1	48	insulin receptor substrate 4
MLXIPL	1	48	heat shock transcription factor 4
KDM1B	1	48	acyl-CoA oxidase _x000D_ UDP-GlcNAc:betaGal beta-
ERMAP	1	48	asparaginyl-tRNA synthetase _x000D_ zinc finger and BTB domain containing 1 _x000D_ NCK associated protein 1 like _x000D_ potassium voltage-gated channel subfamily A regulatory beta subunit 2 _x000D_ EMAP like 1 _x000D_ solute carrier family 12 member 8 _x000D_ dysferlin _x000D_ SPARC (osteonectin
HUNK	1	48	oxysterol binding protein like 1A
SLC4A3	1	48	protein inhibitor of activated STAT 4
YIF1B	1	48	glutamine rich 2
CEP104	1	48	cyclic nucleotide gated channel subunit alpha 4
OR9A4	1	48	piccolo presynaptic cytomatrix protein
ZNF793	1	48	BUD31 homolog
AGRN	1	48	insulin like growth factor 2 mRNA binding protein 1
CLCC1	1	48	neurofilament heavy
COMMD9	1	48	family with sequence similarity 86 member C1
WDR38	1	48	t-complex 10 like
KIAA0556	1	48
RALGDS	1	48	adaptor related protein complex 1 subunit gamma 2
SMARCAL1	1	48	malic enzyme 2
PAPPA2	1	48	UBA like domain containing 2
GPC5	1	48	transmembrane and coiled-coil domains 3
C1RL	1	48	SWT1 RNA endoribonuclease homolog
FSIP2	1	48	collagen type VII alpha 1 chain
ZNF530	1	48	mediator complex subunit 1
TBC1D2B	1	48	carbonic anhydrase 13
EED	1	48	EMAP like 2
ADCY4	1	48	triggering receptor expressed on myeloid cells 2
ARHGAP30	1	48	RNA polymerase III subunit A
CHID1	1	48	male-enhanced antigen 1
VEPH1	1	48	titin-cap
RDH12	1	48	stomatin like 3
SPECC1	1	48	lanosterol synthase
CCDC107	1	48	patched domain containing 3
PLEKHA6	1	48	phosphatidylinositol glycan anchor biosynthesis class P
LZTS2	1	48	solute carrier family 10 member 6
NRG3	1	48	zinc finger protein 280B
ZC3H12D	1	48	RAS like family 12
NAT16	1	48	MIA SH3 domain containing
ACSF2	1	48	agmatinase
ACACB	1	48	keratin 73
ATP12A	1	48	sec1 family domain containing 2
ADAMTS7	1	48	G protein-coupled receptor 142
ZNFX1	1	48	limb and CNS expressed 1
SLC25A25	1	48	ankyrin repeat domain 2
C6orf47	1	48	aminoacyl tRNA synthetase complex interacting multifunctional protein 1
UNC13C	1	48	RasGEF domain family member 1A
CC2D1A	1	48	PHD finger protein 2
ASB15	1	48	mediator complex subunit 16
CRY1	1	48	membrane spanning 4-domains A8
APBA3	1	48	solute carrier family 10 member 1
LIMK2	1	48	chromosome 10 open reading frame 25
DGKB	1	48	zinc finger CW-type and PWWP domain containing 2
SGCD	1	48	alpha and gamma adaptin binding protein
VKORC1	1	48	galectin 9B
OR2C3	1	48	nucleobindin 1
IRF7	1	48	thioredoxin domain containing 16
FCRL3	1	48	glutathione S-transferase omega 1
C6orf10	1	48	solute carrier family 12 member 4
ZMIZ1	1	48	cell adhesion molecule 4
KLHL25	1	48	ankyrin repeat domain 20 family member A4
PCMTD2	1	48	MAM domain containing glycosylphosphatidylinositol anchor 1
RYR3	1	48	POP4 homolo_x000D_ coiled-coil domain containing 121 _x000D_ _x000D_ zinc finger protein 251 _x000D_ mediator complex subunit 13L _x000D_ calcium binding protein 4 _x000D_ SH3 domain binding glutamate rich protein like 2 _x000D_ apolipoprotein C1 _x000D_ ATPase family AAA domain containing 2 _x000D_ zinc finger with KRAB and SCAN domains 8 _x000D_ methylenetetrahydrofolate dehydrogenase (NADP+ de…
DDX10	1	48	secretin receptor
ART5	1	48	maestro heat like repeat family member 8
RB1CC1	1	48	NCK associated protein 5 like
C8orf37	1	48	WA_x000D_ sodium voltage-gated channel alpha subunit 7 _x000D_ solute carrier family 25 member 24 _x000D_ RNA polymerase II subunit D _x000D_ zinc finger protein 707 _x000D_ chromodomain helicase DNA binding protein 9 _x000D_ Fc fragment of IgE receptor II _x000D_ squalene epoxidase _x000D_ chloride voltage-gated channel 6 _x000D_ RNA polymerase III subunit C _x000D_ tenascin XB _x000D_ interleuk…
KIAA1407	1	48	basal cell adhesion molecule (Lutheran blood group)
DFFB	1	48	PIF1 5'-to-3' DNA helicase
ARMC5	1	48
N4BP2L2	1	48	pyruvate dehydrogenase E1 alpha 1 subunit
CDKL2	1	48	olfactory receptor family 1 subfamily M member 1
FGF16	1	48	tetratricopeptide repeat domain 14
KIAA0368	1	48	contactin associated protein like 2
KL	1	48	inter-alpha-trypsin inhibitor heavy chain 1
L3MBTL2	1	48	EPH receptor A4
SULT1B1	1	48	pleckstrin homology and RhoGEF domain containing G1
LZTR1	1	48	ubiquitin protein ligase E3 component n-recognin 5
PGBD3	1	48	C2 calcium dependent domain containing 5
ASTE1	1	48	carboxypeptidase N subunit 2
ZFYVE26	1	48	forkhead box N4
FAH	1	48	globoside alpha-_x000D_ polo like kinase 4 _x000D_ carboxypeptidase
DENND5A	1	48	cytochrome b5 domain containing 2
GOLGA3	1	48	StAR related lipid transfer domain containing 8
TBCD	1	48	zinc finger protein 100
SLC37A2	1	48	fukutin
DHX16	1	48	solute carrier family 44 member 4
ARHGEF40	1	48	collagen type XX alpha 1 chain
NEUROD6	1	48	cell growth regulator with ring finger domain 1
POMGNT1	1	48	LHFPL tetraspan subfamily member 2
PDXDC1	1	48	gamma-aminobutyric acid type A receptor pi subunit
LUZP4	1	48
CALB1	1	48	ERCC excision repair _x000D_ annexin A7 _x000D_ ADAM metallopeptidase domain 17 _x000D_ zinc finger protein 555 _x000D_ WAS/WASL interacting protein family member 1 _x000D_ kinesin light chain 2 _x000D_ KIAA0232 _x000D_ leucine rich repeats and IQ motif containing 1 _x000D_ TNF superfamily member 11 _x000D_ dicer
POSTN	1	48	tight junction associated protein 1
STX3	1	48
SCRN3	1	48	glycoprotein nmb
SSBP3	1	48	keratin 17
DMXL1	1	48	transmembrane channel like 8
APOC2	1	48	hydroxycarboxylic acid receptor 2
XPNPEP3	1	48	ring finger protein 39
COX18	1	48	ribonuclease A family member 13 (inactive)
ZNF626	1	48	Cdk5 and Abl enzyme substrate 2
CLRN1	1	48	myosin VIIB
TP53BP1	1	48	T cell receptor beta variable 24-1
VEGFA	1	48	N-acetyltransferase 8 (putative)
UNC45B	1	48	diphthamide biosynthesis 2
OR5A2	1	48	Meis homeobox 3
MANF	1	48
AP4B1	1	48	LDL receptor related protein 1B
TAPBPL	1	48	lipin 1
MIIP	1	48	SUMO interacting motifs containing 1
GRAMD3	1	48	glycoprotein Ib platelet subunit alpha
WIPF2	1	48	disco interacting protein 2 homolog B
AK5	1	48	F-box and leucine rich repeat protein 13
NAGLU	1	48	EMAP like 3
TAF6L	1	48	protein phosphatase 1 regulatory subunit 12B
HAO2	1	48	cingulin like 1
ATP5C1	1	48	ectonucleotide pyrophosphatase/phosphodiesterase 3
NPHP1	1	48	PAS domain containing serine/threonine kinase
MC3R	1	48	integrator complex subunit 1
NADSYN1	1	48	beta-secretase 1
TENM4	1	48
AKR1C2	1	48	zinc finger protein 197
C19orf80	1	48	transmembrane protein 25
NPHS1	1	48	Raf-1 proto-oncogen_x000D_ _x000D_ FKBP prolyl isomerase 2 _x000D_ transmembrane 4 L six family member 5 _x000D_ solute carrier family 5 member 2 _x000D_ capping actin protein of muscle Z-line subunit alpha 3 _x000D_ ubiquitin protein ligase E3B _x000D_ cytoplasmic linker associated protein 1 _x000D_ ring finger and WD repeat domain 3 _x000D_ olfactory receptor family 6 subfamily B member 3 _x000…
ARHGEF28	1	48	membrane bound O-acyltransferase domain containing 1
IGKV1-17	1	48	ADP-ribosylhydrolase like 2
ENOX1	1	48	thioredoxin interacting protein
HPS5	1	48	DNA ligase 1
CLPB	1	48	family with sequence similarity 160 member A2
KIR3DL1	1	48	RNA binding motif protein 15
TGFB1	1	48	clusterin like 1
TFCP2L1	1	48	MER proto-oncogen_x000D_ _x000D_ membrane spanning 4-domains A4A _x000D_ myotubularin related protein 7 _x000D_ guanylate cyclase 2
DYNAP	1	48	zinc finger protein 136
IGSF10	1	48	aldehyde dehydrogenase 2 family member
RHBDL2	1	48	early endosome antigen 1
VPS9D1	1	48	DC-STAMP domain containing 1
USP13	1	48
MSRA	1	48	yippee like 4
SFRP5	1	48	variable charge X-linked
FZD6	1	48	serine racemase
PDE1B	1	48	methionyl-tRNA synthetase _x000D_ interleukin 1 receptor antagonist _x000D_ tryptase delta 1 _x000D_ TUB like protein 4 _x000D_ activating transcription factor 6 beta _x000D_ PLAG1 zinc finger _x000D_ phosphoinositide-3-kinase interacting protein 1 _x000D_ _x000D_ troponin T
MTMR12	1	48	enhancer of mRNA decapping 4
PTGFRN	1	48	phospholipase C beta 3
TPSAB1	1	48
KCND1	1	48	dynein heavy chain domain 1
SLC30A10	1	48
DDB2	1	48	carnitine palmitoyltransferase 2
SULT2A1	1	48	myosin light chain 2
TSACC	1	48
CYP4A22	1	48	regulatory factor X3
CACNG7	1	48	dihydropyrimidinase like 3
PISD	1	48	microtubule associated protein 1 light chain 3 gamma
C12orf74	1	48	cortactin binding protein 2
ZFP90	1	48	EBP cholestenol delta-isomerase
IGFBP1	1	48	ADAMTS like 2
TTLL9	1	48	cyclic nucleotide gated channel subunit beta 3
EPG5	1	48	tripeptidyl peptidase 1
GPANK1	1	48	GLIPR1 like 1
BATF2	1	48	Kruppel like factor 15
SF3B2	1	48	lysosomal trafficking regulator
XKR4	1	48	DNA replication helicase/nuclease 2
HTATSF1	1	48	TLE family member _x000D_ prickle planar cell polarity protein 3 _x000D_ mannosidase endo-alpha _x000D_ oleoyl-ACP hydrolase _x000D_ T cell activation inhibito
ZNF114	1	48	phosphatidylinositol-4-phosphate 3-kinase catalytic subunit type 2 gamma
PIKFYVE	1	48	interleukin 20
FBXO34	1	48	immunoglobulin superfamily member 5
CEP192	1	48	SNF related kinase
PTCHD4	1	48	chromosome 17 open reading frame 64
SYNC	1	48	protocadherin beta 6
KIAA1045	1	48	heterogeneous nuclear ribonucleoprotein A1
ATG4C	1	48	chromosome 16 open reading frame 58
L3MBTL3	1	48	zinc finger protein 544
USP43	1	48	acyl-CoA dehydrogenase medium chain
TGM4	1	48	zinc finger protein 286A
FSIP1	1	48	doublecortin domain containing 1
PCSK6	1	48	BRF2 RNA polymerase III transcription initiation factor subunit
ELF4	1	48	indoleamine _x000D_ inter-alpha-trypsin inhibitor heavy chain family member 6 _x000D_ kallikrein related peptidase 11 _x000D_ ATP binding cassette subfamily D member 4 _x000D_ sodium voltage-gated channel alpha subunit 10 _x000D_ _x000D_ PH domain and leucine rich repeat protein phosphatase 2 _x000D_ cystatin C _x000D_ bone morphogenetic protein receptor type 2 _x000D_ solute carrier family 37 me…
DRD4	1	48	cytochrome P450 family 4 subfamily F member 12
C11orf87	1	48	Rap guanine nucleotide exchange factor 3
CARD6	1	48	solute carrier family 5 member 5
NFE2L3	1	48	nuclear factor kappa B subunit 2
SMARCAD1	1	48	ribosomal RNA processing 1B
MC1R	1	48	cementum protein 1
UGT2A3	1	48	Nik related kinase
YIPF7	1	48	SEC31 homolog _x000D_ calsyntenin 3 _x000D_ integrin subunit alpha M _x000D_ abnormal spindle microtubule assembly _x000D_ nitric oxide synthase 1 _x000D_ pleckstrin 2 _x000D_ reversion inducing cysteine rich protein with kazal motifs _x000D_ inner mitochondrial membrane peptidase subunit 2 _x000D_ phosphohistidine phosphatase 1 _x000D_ 4-aminobutyrate aminotransferase _x000D_ otogelin like _x000…
P2RY13	1	48	nuclear receptor subfamily 4 group A member 1
ZCCHC6	1	48	lipopolysaccharide binding protein
PSMC4	1	48	radial spoke head component 4A
HSD17B3	1	48	glycine C-acetyltransferase
NDUFAF5	1	48	cyclin dependent kinase 7
ZNF155	1	48	transmembrane protein 123
POLQ	1	48	linker for activation of T cells family member 2
CHST1	1	48
FRMD8	1	48	guanylate binding protein 4
LEP	1	48	RAS guanyl releasing protein 2
TFAP2D	1	48	tankyrase 1 binding protein 1
C3orf30	1	48	thymocyte expresse_x000D_ EF-hand domain family member D2 _x000D_ fatty acid synthase _x000D_ cofilin 1 _x000D_ cysteine rich protein 2 _x000D_ raftlin family member 2 _x000D_ zinc finger protein 774 _x000D_ NLR family pyrin domain containing 6 _x000D_ TNF receptor superfamily member 18 _x000D_ farnesyltransferas
ZACN	1	48	DLG associated protein 5
ZMAT1	1	48	NPC intracellular cholesterol transporter 2
CCDC63	1	48	heparan sulfate 6-O-sulfotransferase 2
ZFAT	1	48	2-oxoglutarate and iron dependent oxygenase domain containing 2
DARS	1	48	dynein axonemal heavy chain 3
ESPL1	1	48	chromogranin B
MUC16	1	48	SET binding protein 1
ZNF519	1	48	transmembrane p24 trafficking protein 2
CDHR1	1	48	neurexophilin and PC-esterase domain family member 4
TM6SF2	1	48	chromosome 6 open reading frame 201
NUMA1	1	48
SLC22A8	1	48	mindbomb E3 ubiquitin protein ligase 1
GKAP1	1	48	potassium voltage-gated channel subfamily A member regulatory beta subunit 1
CELF6	1	48	casein alpha s2 like _x000D_ cadherin like and PC-esterase domain containing 1 _x000D_ solute carrier family 43 member 1 _x000D_ mitochondrial ribosomal protein L49 _x000D_ proline rich transmembrane protein 2 _x000D_ fibroblast growth factor 3 _x000D_ solute carrier family 38 member 6 _x000D_ retinol dehydrogenase 5 _x000D_ TUB like protein 1 _x000D_ _x000D_ ribonuclease P/MRP subunit p21 _x000D…
DOCK11	1	48	CD96 molecule
KREMEN1	1	48	transient receptor potential cation channel subfamily V member 3
FAM179B	1	48	UV stimulated scaffold protein A
DNALI1	1	48	N-acetylglucosamine-1-phosphodiester alpha-N-acetylglucosaminidase
GPR108	1	48	phospholipase A2 group IVE
HIST1H1T	1	48	major facilitator superfamily domain containing 1
CCDC150	1	48	protein phosphatase 1 regulatory subunit 17
ABCG2	1	48	forkhead box E1
SERINC3	1	48	WW and C2 domain containing 2
PKP3	1	48	glucosaminyl (N-acetyl) transferase _x000D_ NODAL modulator 1 _x000D_ transmembrane protein 63A _x000D_ enoyl-CoA hydratase and 3-hydroxyacyl CoA dehydrogenase _x000D_ MUS81 structure-specific endonuclease subunit _x000D_ eukaryotic translation elongation factor 2 _x000D_ ADAM metallopeptidase with thrombospondin type 1 motif 16 _x000D_ euchromatic histone lysine methyltransferase 2 _x000D_ coile…
DSPP	1	48	protocadherin alpha 2
DSCAM	1	48	chromosome 11 open reading frame 49
ADPRH	1	48	ring finger protein 43
SBF1	1	48	component of oligomeric golgi complex 1
TMEM69	1	48	coiled-coil domain containing 66
NDUFA7	1	48
LPAR2	1	48	DNA cross-link repair 1C
PRAMEF19	1	48	IQ motif and ubiquitin domain containing
ARHGAP28	1	48	chromosome 9 open reading frame 170
SYNM	1	48	protocadherin gamma subfamily _x000D_ rhomboid domain containing 1 _x000D_ protocadherin beta 7 _x000D_ syntrophin beta 2 _x000D_ ring finger protein 123 _x000D_ disco interacting protein 2 homolog A _x000D_ protein tyrosine kinase 2 beta _x000D_ _x000D_ chromosome 16 open reading frame 90 _x000D_ dipeptidyl peptidase like 6 _x000D_ ADAMTS like 4 _x000D_ upregulator of cell proliferation _x000D_ …
LONRF3	1	48	zinc finger protein 286B (pseudogene)
JADE1	1	48	ATPase H+ transporting V0 subunit a4
MAP3K9	1	48	embigin
FZD3	1	48	leucine rich repeat containing 4B
MYRIP	1	48	purinergic receptor P2Y14
GUCY2D	1	48	collagen type IX alpha 3 chain
NDST1	1	48	nucleoporin 205
NFASC	1	48	transmembrane protein 237
NDST2	1	48	thyrotropin releasing hormone degrading enzyme
HTR2B	1	48	multiple coagulation factor deficiency 2
DZANK1	1	48	hyaluronan synthase 1
C11orf35	1	48	UDP-glucose glycoprotein glucosyltransferase 1
SLC2A1	1	48	keratin associated protein 1-1
FAM3D	1	48	hepcidin antimicrobial peptide
ALK	1	48	tumor protein p63
NMUR1	1	48	growth factor independent 1B transcriptional repressor
RAB11FIP4	1	48	craniofacial development protein 1
TSTD2	1	48	ALX homeobox 4
WNT16	1	48	origin recognition complex subunit 5
ESYT1	1	48	interferon alpha 14
C1orf216	1	48	phytanoyl-CoA 2-hydroxylase
CD109	1	48	phosphatas_x000D_ forkhead box N3 _x000D_ ketohexokinase _x000D_ alpha-
ATP8A2	1	48	caspase 1
ZNF66	1	48	potassium voltage-gated channel interacting protein 3
PDE12	1	48	NLR family CARD domain containing 3
CYP2B6	1	48	RAD54 like 2
C4orf33	1	48	neural cell adhesion molecule 1
PASD1	1	48	paternally expressed 3
COL6A6	1	48	myosin light chain 3
TRPM7	1	48	hydroxysteroid 17-beta dehydrogenase 11
SPACA3	1	48	tripartite motif containing 58
HEMK1	1	48	taste 2 receptor member 46
COMMD5	1	48	zinc finger protein 85
GRSF1	1	48	protocadherin gamma subfamily _x000D_ short chain dehydrogenase/reductase family 39U member 1 _x000D_ carnitine O-octanoyltransferase _x000D_ transient receptor potential cation channel subfamily V member 2 _x000D_ neural EGFL like 1 _x000D_ protocadherin beta 13 _x000D_ RNA polymerase II subunit E _x000D_ _x000D_ nudix hydrolase 18 _x000D_ t-complex 11 like 2 _x000D_ DEAD-box helicase 1 _x000D_ …
PPP1R8	1	48	PRR5-ARHGAP8 readthrough
SDC3	1	48	guanylate binding protein 7
DHX36	1	48	zinc finger protein 33A
CAMLG	1	48	syntaxin 11
RPE65	1	48
HADHA	1	48	smoothelin like 1
CCDC105	1	48	Scm polycomb group protein like 2
TRPC6	1	48	IQ motif containing B1
HEXB	1	48	doublecortin domain containing 2
MED23	1	48	SEC24 homolog _x000D_ ADAM metallopeptidase with thrombospondin type 1 motif 14 _x000D_ protocadherin related 15 _x000D_ caspase 4 _x000D_ KRAB-A domain containing 1 _x000D_ testis expressed 11 _x000D_ chromosome 9 open reading frame 131 _x000D_ SH3 domain binding protein 1 _x000D_ GLIPR1 like 2 _x000D_ zinc finger protein 559 _x000D_ aprataxin _x000D_ TERF2 interacting protein _x000D_ _x000D_ MA…
C19orf53	1	48	PHD finger protein 12
TMEM131	1	48	transmembrane BAX inhibitor motif containing 4
TMEM160	1	48	GPRIN family member 3
ZNF501	1	48	solute carrier family 9 member A2
OR5AC2	1	48	interleukin 22
ZNF408	1	48	CD1a molecule
STAT4	1	48	PR/SET domain 10
SYNPR	1	48	H2B histone family member M
C9orf85	1	48	adenylate kinase 9
NNT	1	48
KIAA0319	1	48	phosphofurin acidic cluster sorting protein 2
RFX6	1	48	mannose-P-dolichol utilization defect 1
TP53I3	1	48	integrator complex subunit 9
AVIL	1	48	acrosin
IGHMBP2	1	48	myosin IF
EZR	1	48	androgen receptor
FANCI	1	48	zinc finger protein 407
DNAJC10	1	48	transmembrane and coiled-coil domains 2
INO80E	1	48	DENN domain containing 1C
USP6NL	1	48	endothelin converting enzyme like 1
ACAD9	1	48	BTB domain containing 7
LILRB5	1	48	family with sequence similarity 83 member D
KIAA1919	1	48	siah E3 ubiquitin protein ligase family member 3
ATP1A2	1	48	CCAAT enhancer binding protein gamma
RMDN3	1	48	TSR1 ribosome maturation factor
UNC13A	1	48	C-X9-C motif containing 1
EIF2B5	1	48	folliculin
CNKSR1	1	48	WAS/WASL interacting protein family member 3
LARGE	1	48	homeobox A2
UCK1	1	48	integrin alpha FG-GAP repeat containing 2
CLEC4G	1	48	staphylococcal nuclease and tudor domain containing 1
HIST1H3B	1	48	SET domain and mariner transposase fusion gene
ASB16	1	48	pseudopodium enriched atypical kinase 1
ZEB2	1	48	DENN domain containing 3
CELF3	1	48	intraflagellar transport 122
CTC1	1	48	toll like receptor 5
CDT1	1	48	N-acetylated alpha-linked acidic dipeptidase like 1
CRELD2	1	48	UTP6 small subunit processome component
KIF22	1	48	nucleoporin 153
C14orf159	1	48	drosha ribonuclease III
TARS	1	48	solute carrier family 1 member 1
NKAPL	1	48	UDP-GlcNAc:betaGal beta-_x000D_ DNA polymerase delta
BCORL1	1	48	asparaginase and isoaspartyl peptidase 1
SMARCA4	1	48
SLC22A6	1	48	sex hormone binding globulin
KCNH8	1	48	cyclin dependent kinase inhibitor 1B
FUT2	1	48	protein kinase C eta
TBC1D10C	1	48	fibroblast activation protein alpha
MMAB	1	48	ELMO domain containing 1
DEGS2	1	48	3-hydroxy-3-methylglutaryl-CoA lyase
BTD	1	48	calcium voltage-gated channel subunit alpha1 A
PPT1	1	48	sterol O-acyltransferase 2
CCDC15	1	48	mannan binding lectin serine peptidase 2
EFCAB12	1	48	ankyrin repeat domain 36C
CBLN1	1	48	alanyl-tRNA synthetase
SIGLEC1	1	48	dihydropyrimidinase
LPHN3	1	48
COA7	1	48	solute carrier family 22 member 12
RINT1	1	48	surfactant protein C
NEXN	1	48	flavin adenine dinucleotide synthetase 1
MEP1B	1	48	melatonin receptor 1B
ITGA10	1	48	insulin like growth factor 2 mRNA binding protein 2
DDX59	1	48	dihydrolipoamide dehydrogenase
HOXC13	1	48	myelin regulatory factor
SLC22A15	1	48	somatomedin B and thrombospondin type 1 domain containing
E2F5	1	48
RIMS1	1	48	solute carrier family 2 member 7
ALDH6A1	1	48	ADP-ribosyltransferase 4 (Dombrock blood group)
PRCC	1	48	fms related tyrosine kinase 1
LST3	1	48	mannosidase alpha class 2C member 1
DMKN	1	48	potassium voltage-gated channel subfamily H member 4
PAX4	1	48	exosome component 8
SPACA7	1	48	interleukin 10
GABBR1	1	48	chromosome 20 open reading frame 194
PELI3	1	48	ubiquitin specific peptidase 38
HMGXB4	1	48	family with sequence similarity 120A opposite strand
ANKRD49	1	48	olfactory receptor family 11 subfamily H member 6
CNTF	1	48	Bardet-Biedl syndrome 10
MOCS3	1	48	zinc finger protein 181
ESYT3	1	48	biorientation of chromosomes in cell division 1 like 1
MLPH	1	48	potassium voltage-gated channel subfamily C member 1
SH3TC1	1	48	RP1 axonemal microtubule associated
TEK	1	48	phosphatidylethanolamine binding protein 4
E2F2	1	48	glycogen synthase 2
WDR13	1	48	WD repeat domain 73
GAL3ST4	1	48	coiled-coil domain containing 122
KCNE1	1	48	transmembrane channel like 3
FUT7	1	48	dynein axonemal assembly factor 1
MATN2	1	48
PROZ	1	48	sodium channel epithelial 1 alpha subunit
PEAR1	1	48	RNA binding motif protein 33
ACTL7A	1	48	peptidase D
SLC15A2	1	48	polycystin _x000D_ StAR related lipid transfer domain containing 13 _x000D_ epidermal growth factor receptor _x000D_ transmembrane 4 L six family member 20 _x000D_ SLIT and NTRK like family member 6 _x000D_ popeye domain containing 3 _x000D_ aspartate beta-hydroxylase domain containing 1 _x000D_ UDP-galactose-4-epimerase _x000D_ cytochrome P450 family 11 subfamily A member 1 _x000D_ acyl-CoA synt…
NCOR2	1	48	HRas proto-oncogen_x000D_ olfactory receptor family 7 subfamily A member 10 _x000D_ malignant fibrous histiocytoma amplified sequence 1 _x000D_ rhotekin _x000D_ chromosome 16 open reading frame 78 _x000D_ MYCL proto-oncogen
OTOA	1	48	DNA methyltransferase 1
GLMN	1	48	endogenous retrovirus group 3 member _x000D_ caldesmon 1 _x000D_ cyclin D1 binding protein 1 _x000D_ phosphorylase kinase regulatory subunit beta _x000D_ mitochondrial ribosomal protein L19 _x000D_ serine/threonine kinase 16 _x000D_ collagen type VI alpha 5 chain _x000D_ Fas binding factor 1 _x000D_ G-patch domain containing 1 _x000D_ ATP binding cassette subfamily B member 4 _x000D_ unc-5 netrin…
GGH	1	48	acyl-CoA synthetase medium chain family member 5
COL6A3	1	48
TAF1C	1	48
KCNH3	1	48	SCO cytochrome c oxidase assembly protein 2
PDE6G	1	48	zinc finger MYM-type containing 4
ZNF107	1	48	RAD1 checkpoint DNA exonuclease
IMPDH2	1	48	F-box and WD repeat domain containing 10
NBAS	1	48	myomesin 3
FLNB	1	48	zinc finger protein 230
TMC4	1	48	keratin 9
HMOX1	1	48	WDFY family member 4
CMYA5	1	48	transthyretin
PROK2	1	48	G protein subunit gamma 7
ETHE1	1	48	kinesin family member 16B
CHKA	1	48	fetuin B
ATP6V1D	1	48	armadillo repeat containing 2
PTCHD2	1	48	cubilin
OAT	1	48	RAS p21 protein activator 3
INPP5E	1	48	poly(ADP-ribose) polymerase family member 3
TRPC4AP	1	48	myosin heavy chain 9
KLHL30	1	48	LHFPL tetraspan subfamily member 3
IKBKAP	1	48	olfactory receptor family 2 subfamily T member 6
TNFSF15	1	48	ADAM metallopeptidase domain 32
NDUFA6	1	48	TGF-beta activated kinase 1 (MAP3K7) binding protein 1
ALDH16A1	1	48	ubiquitin specific peptidase 28
TIMELESS	1	48	ER lipid raft associated 2
THEM6	1	48	ermin
CDC42BPB	1	48	teneurin transmembrane protein 2
ENTPD6	1	48	mannosidase alpha class 2A member 2
ARHGAP4	1	48	DNA polymerase eta
PMPCB	1	48	tRNA methyltransferase 44 homolog
POTEF	1	48	tubulin tyrosine ligase
AS3MT	1	48	insulin receptor related receptor
FBXO38	1	48	zinc finger and SCAN domain containing 4
CCDC130	1	48	interleukin 16
ANKEF1	1	48	keratin 74
SAMD3	1	48	glycerate kinase
PPIL2	1	48	polypeptide N-acetylgalactosaminyltransferase 3
TESC	1	48	keratin associated protein 13-4
DDN	1	48	arginine and serine rich coiled-coil 1
S1PR3	1	48	F-box and WD repeat domain containing 5
NUDT1	1	48	Wnt family member 10B
ASCC3	1	48	nuclear RNA export factor 5
LMBR1L	1	48
CCP110	1	48	enolase superfamily member 1
RLBP1	1	48	KN motif and ankyrin repeat domains 4
AAED1	1	48	proteasome activator subunit 4
ARHGAP33	1	48	talin 2
OR1A1	1	48	EP300 interacting inhibitor of differentiation 1
MPP3	1	48	SAM and SH3 domain containing 3
CASZ1	1	48	kinesin family member 26B
ATP1A4	1	48	dystrophin
FICD	1	48	tyrosyl-DNA phosphodiesterase 1
MROH7	1	48	cadherin related family member 3
PDE1C	1	48	protein kinase cAMP-dependent type I regulatory subunit beta
SORCS1	1	48	transmembrane phosphoinositide 3-phosphatase and tensin homolog 2
ALG11	1	48	methylthioribose-1-phosphate isomerase 1
TYK2	1	48	ADP ribosylation factor like GTPase 13B
SUMF1	1	48	2-oxoglutarate and iron dependent oxygenase domain containing 1
SUGP1	1	48
ZNF782	1	48	endothelin receptor type B
SPHK2	1	48	otoconin 90
UGT2B11	1	48	inosine monophosphate dehydrogenase 1
GZMB	1	48	actin related protein 6
HUWE1	1	48	chromosome 2 open reading frame 73
TMEM154	1	48	interleukin 6 signal transducer
CADM1	1	48	4-hydroxyphenylpyruvate dioxygenase
MBLAC2	1	48	interleukin 27
ST6GAL2	1	48	VRK serine/threonine kinase 3
QSOX1	1	48	transient receptor potential cation channel subfamily M member 2
SLC19A2	1	48	solute carrier family 9 member A4
AQP1	1	48	potassium voltage-gated channel subfamily A regulatory beta subunit 3
SPRYD4	1	48	family with sequence similarity 222 member B
ZDHHC3	1	48	ceramide synthase 1
SLC27A2	1	48	ankyrin repeat and sterile alpha motif domain containing 3
PPP2R4	1	48	mannose phosphate isomerase
SLFNL1	1	48	ankyrin repeat and death domain containing 1A
DGAT1	1	48	solute carrier family 9 member B1
CRAMP1L	1	48	solute carrier family 28 member 2
FRG1	1	48	EGF lik_x000D_ zinc finger ZZ-type and EF-hand domain containing 1 _x000D_ 3-hydroxybutyrate dehydrogenase 2 _x000D_ growth hormone inducible transmembrane protein _x000D_ hemoglobin subunit alpha 1 _x000D_ centrosomal protein 350 _x000D_ transportin 3 _x000D_ EPS8 like 1 _x000D_ fibroblast growth factor binding protein 1 _x000D_ dolichol kinase _x000D_ LIM domain binding 3 _x000D_ gap junction p…
ZNF77	1	48	kelch repeat and BTB domain containing 2
OR51E1	1	48	C1q and TNF related 4
MFAP3	1	48	protein phosphatase 1 regulatory subunit 21
ZNF749	1	48	axonemal dynein light chain domain containing 1
PRAM1	1	48	developmental pluripotency associated 4
TOE1	1	48	galectin 3 binding protein
ABCC11	1	48	protein kinas_x000D_ M-phase specific PLK1 interacting protein _x000D_ lipase
CIDEB	1	48	leucine rich repeat containing 23
PLEKHN1	1	48	deoxyribonuclease 1
ZNF418	1	48	Ras association domain family member 5
FAM69C	1	48	solute carrier organic anion transporter family member 4C1
ZNF589	1	48	5-phosphohydroxy-L-lysine phospho-lyase
TRPM5	1	48	zinc finger protein 343
INPP5D	1	48	HPS4 biogenesis of lysosomal organelles complex 3 subunit 2
HIPK1	1	48	bradykinin receptor B1
PDE5A	1	48	olfactory receptor family 1 subfamily E member 2
TMTC2	1	48	tachykinin receptor 1
WDR49	1	48	NDC80 kinetochore complex component
AIMP2	1	48	seizure related 6 homolog like 2
CAMK2B	1	48	beta-_x000D_ glyceronephosphate O-acyltransferase _x000D_ MyoD family inhibitor _x000D_ RAS protein activator like 1 _x000D_ MAP7 domain containing 3 _x000D_ REC8 meiotic recombination protein _x000D_ NPC1 like intracellular cholesterol transporter 1 _x000D_ uroplakin 1B _x000D_ ubiquitin specific peptidase 40 _x000D_ programmed cell death 2 like _x000D_ DAZ interacting zinc finger protein 1 _x00…
RECQL4	1	48	erb-b2 receptor tyrosine kinase 3
GLB1L	1	48	cytochrome P450 family 19 subfamily A member 1
DNAH14	1	48	zinc finger MYM-type containing 5
PITHD1	1	48	fibrinogen like 1
PDHX	1	48	ankyrin repeat domain 20 family member A1
MKS1	1	48	chromosome 16 open reading frame 89
TMEM66	1	48	chromosome 9 open reading frame 152
CLEC16A	1	48	cysteine and glycine rich protein 3
SPINK5	1	48	anoctamin 10
PM20D2	1	48	Sp2 transcription factor
SORT1	1	48	glycerophosphodiester phosphodiesterase domain containing 5
F13B	1	48	inverted formi_x000D_ RANBP2 like and GRIP domain containing 4 _x000D_ G protein-coupled receptor 78 _x000D_ polyamine modulated factor 1 binding protein 1 _x000D_ zinc finger protein 18 _x000D_ ATP binding cassette subfamily B member 9 _x000D_ transmembrane protein 126B _x000D_ pleckstrin homology and RhoGEF domain containing G5 _x000D_ neuroepithelial cell transforming 1 _x000D_ dynamin 3 _x000…
TRAT1	1	48
ATP5I	1	48	leucine rich repeat containing 20
HNRNPAB	1	48	olfactory receptor family 52 subfamily N member 2
MEGF11	1	48	aldehyde dehydrogenase 4 family member A1
MAP3K3	1	48	perilipin 4
ABCA3	1	48	polypeptide N-acetylgalactosaminyltransferase 7
SERPINA1	1	48	phosphoglucomutase 3
ST8SIA6	1	48	acid sensing ion channel subunit 3
CTSW	1	48	sperm flagellar 1
ZC3H13	1	48	CD44 molecule (Indian blood group)
PWP2	1	48	sushi domain containing 1
ANKFN1	1	48	kinesin family member 24
GAB4	1	48	nephronectin
FAM65B	1	48	interleukin 1 receptor type 2
PKLR	1	48	abhydrolase domain containing 15
OXER1	1	48	ATP binding cassette subfamily A member 13
MADD	1	48	kelch like family member 20
ETS1	1	48	pleckstrin homology domain containing A4
MAP4K5	1	48	leucine rich repeats and transmembrane domains 1
TNNT3	1	48	secreted frizzled related protein 4
GP6	1	48	protocadherin alpha 8
PILRB	1	48	lipase _x000D_ zinc finger protein 618 _x000D_ integrator complex subunit 2 _x000D_ immunity related GTPase Q _x000D_ _x000D_ coiled-coil domain containing 180 _x000D_ _x000D_ cysteinyl leukotriene receptor 2 _x000D_ BMP binding endothelial regulator _x000D_ carboxyl ester lipase _x000D_ splA/ryanodine receptor domain and SOCS box containing 4 _x000D_ ubiquitin domain containing 2 _x000D_ solute …
ANKRD26	1	48	essential meiotic structure-specific endonuclease 1
TRIOBP	1	48	mutS homolog 4
MMACHC	1	48	dopamine receptor D5
RBM48	1	48	germ cell associated 1
IRS4	1	48	microcephalin 1
HSF4	1	48	ELOVL fatty acid elongase 7
ACOX3	1	48	chromosome 4 open reading frame 45
B3GNT4	1	48	leptin receptor
NARS2	1	48	ribosomal protein S6 kinase B2
ZBTB1	1	48	HECT domain E3 ubiquitin protein ligase 4
NCKAP1L	1	48	zinc finger family member 783
KCNAB2	1	48	VPS33B interacting protei_x000D_ LUC7 like 3 pre-mRNA splicing factor _x000D_ HSPA (Hsp70) binding protein 1 _x000D_ interleukin 1 receptor associated kinase 2 _x000D_ OCA2 melanosomal transmembrane protein _x000D_ coagulation factor XII _x000D_ TERF1 interacting nuclear factor 2 _x000D_ PROP paired-like homeobox 1 _x000D_ MIER family member 3 _x000D_ chromosome 2 open reading frame 68 _x000D_ O-…
EML1	1	48
SLC12A8	1	48	mitogen-activated protein kinase 8 interacting protein 2
DYSF	1	48	ELMO domain containing 3
SPOCK1	1	48	R3H domain containing 2
OSBPL1A	1	48
PIAS4	1	48	receptor tyrosine kinase like orphan receptor 2
QRICH2	1	48	PPFIA binding protein 1
CNGA4	1	48	PPARG coactivator 1 beta
PCLO	1	48	solute carrier family 46 member 1
BUD31	1	48	UV radiation resistance associated
IGF2BP1	1	48	SH2 domain containing adaptor protein B
NEFH	1	48	tektin 4
FAM86C1	1	48	ssu-2 homolog
TCP10L	1	48	MAP6 domain containing 1
FBXO18	1	48	sodium voltage-gated channel beta subunit 4
AP1G2	1	48	SAFB like transcription modulator
ME2	1	48	acyl-CoA thioesterase 1
UBALD2	1	48	hydroxysteroid 17-beta dehydrogenase 4
TMCO3	1	48	KIAA1109
SWT1	1	48	ras homolog family member T1
COL7A1	1	48	midasin AAA ATPase 1
MED1	1	48	tyrosine kinase non receptor 1
CA13	1	48	hes family bHLH transcription factor 3
EML2	1	48	phospholipase C like 1 (inactive)
TREM2	1	48	general transcription factor IIH subunit 4
POLR3A	1	48	glycoprotein V platelet
MEA1	1	48	solute carrier family 18 member B1
TCAP	1	48	microtubule associated protein tau
STOML3	1	48	MPV17 mitochondrial inner membrane protein like 2
LSS	1	48	solute carrier family 35 member B1
PTCHD3	1	48	transmembrane channel like 2
PIGP	1	48	ankyrin repeat domain 39
SLC10A6	1	48	Rho GTPase activating protein 22
ZNF280B	1	48	FKBP prolyl isomerase 15
RASL12	1	48	coagulation factor X
MIA	1	48	secretion regulating guanine nucleotide exchange factor
AGMAT	1	48	VPS18 core subunit of CORVET and HOPS complexes
KRT73	1	48	carcinoembryonic antigen related cell adhesion molecule 5
SCFD2	1	48	mannosidase alpha class 2B member 1
GPR142	1	48	free fatty acid receptor 3
LIX1	1	48	peptidase inhibitor 16
ANKRD2	1	48	ring finger protein 217
AIMP1	1	48	sodium channel modifier 1
RASGEF1A	1	48	activating transcription factor 5
PHF2	1	48
MED16	1	48	chimerin 2
MS4A8	1	48	zinc finger protein 674
SLC10A1	1	48	cholinergic receptor nicotinic epsilon subunit
C10orf25	1	48	tubulin tyrosine ligase like 3
ZCWPW2	1	48	leucine zipper and EF-hand containing transmembrane protein 2
AAGAB	1	48	keratin 33B
LGALS9B	1	48	serine/threonine kinase 10
NUCB1	1	48	ubiquitin specific peptidase 54
TXNDC16	1	48	methyltransferase like 6
GSTO1	1	48
SLC12A4	1	48	mitochondrial calcium uniporter
CADM4	1	48	microtubule associated protein 1A
ANKRD20A4	1	48
MDGA1	1	48	spermatogenesis associated serine rich 1
POP4	1	48	chromosome 1 open reading frame 35
CCDC121	1	48	SLIT and NTRK like family member 2
CTAGE5	1	48	mitogen-activated protein kinase 8 interacting protein 1
ZNF251	1	48	zinc finger protein 736
MED13L	1	48	NEDD4 binding protein 1
CABP4	1	48	filamin A
SH3BGRL2	1	48	RecQ mediated genome instability 1
APOC1	1	48	MyoD family inhibitor domain containing
ATAD2	1	48	TP53 target 5
ZKSCAN8	1	48	aminoadipate-semialdehyde synthase
MTHFD2	1	48	chromosome 4 open reading frame 17
SCTR	1	48	zinc finger protein 134
MROH8	1	48	glucosidase alph_x000D_ KIAA1522 _x000D_ MTOR associated protei
NCKAP5L	1	48	SIK family kinase 3
WFIKKN2	1	48	DnaJ heat shock protein family (Hsp40) member C11
SCN7A	1	48	Rac family small GTPase 1
SLC25A24	1	48	protein phosphatase 1 regulatory subunit 3B
POLR2D	1	48	valyl-tRNA synthetase
ZNF707	1	48	growth hormone receptor
CHD9	1	48	scaffold attachment factor B
FCER2	1	48	ATP binding cassette subfamily A member 9
SQLE	1	48	zinc finger protein 133
CLCN6	1	48	activin A receptor like type 1
POLR3C	1	48
TNXB	1	48	chondroitin sulfate proteoglycan 5
IL17RC	1	48	sialic acid binding Ig like lectin 10
GTF2H5	1	48	zinc finger protein 254
PRDX1	1	48	interleukin 17 receptor D
OR14C36	1	48	sodium voltage-gated channel alpha subunit 11
PLXNA3	1	48	immunoglobulin lambda variable 5-37
PCSK1	1	48	hemogen
UAP1L1	1	48	Y-box binding protein 1
RAB27A	1	48	RELT TNF receptor
BCAM	1	48	SIN3 transcription regulator family member A
PIF1	1	48	coiled-coil domain containing 183
METTL20	1	48	tubulin tyrosine ligase like 4
PDHA1	1	48	NLR family pyrin domain containing 7
OR1M1	1	48	solute carrier family 22 member 4
TTC14	1	48	eukaryotic translation initiation factor 3 subunit C like
CNTNAP2	1	48	glutathione peroxidase 4
ITIH1	1	48	ring finger protein 181
EPHA4	1	48	nucleoporin 160
PLEKHG1	1	48	axin 2
UBR5	1	48	zinc finger protein 648
C2CD5	1	48	adaptor protei_x000D_ WD repeat domain 4 _x000D_ contactin associated protein like 3 _x000D_ _x000D_ versican _x000D_ glutamic--pyruvic transaminase _x000D_ DEAD-box helicase 54 _x000D_ olfactory receptor family 9 subfamily K member 2 _x000D_ hemoglobin subunit theta 1 _x000D_ lymphocyte antigen 75 _x000D_ centrobi
CPN2	1	48	dynactin subunit 4
FOXN4	1	48	proline dehydrogenase 1
GBGT1	1	48	UTP3 small subunit processome component
PLK4	1	48	tandem C2 domain_x000D_ iroquois homeobox 6 _x000D_ ubiquitin specific peptidase 20 _x000D_ receptor associated protein of the synapse _x000D_ _x000D_ arylacetamide deacetylase like 4 _x000D_ coiled-coil domain containing 51 _x000D_ chromosome X open reading frame 40A _x000D_ putative homeodomain transcription factor 1 _x000D_ family with sequence similarity 83 member B _x000D_ purinergic recepto…
CPXM2	1	48	anterior gradient _x000D_ family with sequence similarity 214 member A _x000D_ G protein subunit beta 3 _x000D_ tRNA methyltransferase 1 like _x000D_ interferon lambda 1 _x000D_ Rho guanine nucleotide exchange factor 1 _x000D_ cartilage acidic protein 1 _x000D_ protein phosphatase 1 regulatory subunit 15A _x000D_ prolyl 4-hydroxylas
CYB5D2	1	48	zinc finger protein 679
STARD8	1	48	TBC1 domain family member 24
ZNF100	1	48	retinoschisin 1
FKTN	1	48	fibroblast growth factor 18
SLC44A4	1	48	latexin
COL20A1	1	48	B9 domain containing 1
CGRRF1	1	48	tight junction protein 1
LHFPL2	1	48	Janus kinase 2
GABRP	1	48	complement C3d receptor 2
PRR21	1	48	GLI family zinc finger 4
ERCC8	1	48	protein tyrosine phosphatase receptor type S
ANXA7	1	48	zinc finger CCCH-type containing 12B
ADAM17	1	48	fibulin 2
ZNF555	1	48	FER_x000D_ polycystin 1 like
WIPF1	1	48	corticotropin releasing hormone binding protein
KLC2	1	48	mucin 5_x000D_ exosome component 4 _x000D_ prospero homeobox 2 _x000D_ lymphocyte antigen 6 family member E _x000D_ ubiquitin specific peptidase 29 _x000D_ zinc finger protein 30 _x000D_ FERM and PDZ domain containing 3 _x000D_ collectin subfamily member 10 _x000D_ NFKB inhibitor interacting Ras like 1 _x000D_ H2.0 like homeobox _x000D_ zyg-11 family member
KIAA0232	1	48	WD repeat containin_x000D_ multiple EGF like domains 6 _x000D_ solute carrier family 13 member 3 _x000D_ discs large MAGUK scaffold protein 4 _x000D_ _x000D_ neuronal cell adhesion molecule _x000D_ anaphase promoting complex subunit 5 _x000D_ JMJD7-PLA2G4B readthrough _x000D_ purine nucleoside phosphorylase _x000D_ SHC binding and spindle associated 1 like _x000D_ PTPRF interacting protein alpha …
LRRIQ1	1	48	ribosomal protein S6 kinase A4
TNFSF11	1	48	ADP ribosylation factor GTPase activating protein 1
DICER1	1	48	ST3 beta-galactoside alpha-_x000D_ FAT atypical cadherin 3 _x000D_ coilin _x000D_ U-box domain containing 5 _x000D_ _x000D_ retinol binding protein 3 _x000D_ _x000D_ _x000D_ AKNA domain containing 1 _x000D_ homer scaffold protein 2 _x000D_ zinc finger protein 528 _x000D_ phosphatidylinositol specific phospholipase C X domain containing 3 _x000D_ TCF3 fusion partner _x000D_ striatin _x000D_ _x000D…
TJAP1	1	48	RAD54 like
C19orf55	1	48	jagged canonical Notch ligand 1
GPNMB	1	48	ENAH actin regulator
KRT17	1	48	otolin 1
TMC8	1	48	dual specificity phosphatase 19
HCAR2	1	48	katanin regulatory subunit B1
RNF39	1	48	solute carrier family 16 member 11
RNASE13	1	48	BICD cargo adaptor 1
CABLES2	1	48	pseudouridine synthase like 1
MYO7B	1	48	transport and golgi organization 6 homolog
TRBV24-1	1	48	erythrocyte membrane protein band 4.1
NAT8	1	48	histone deacetylase 11
DPH2	1	48	solute carrier family 22 member 5
MEIS3	1	48	FAD dependent oxidoreductase domain containing 1
HRASLS	1	48	C-X-C motif chemokine ligand 5
LRP1B	1	48	programmed cell death 6 interacting protein
LPIN1	1	48	lysyl oxidase like 1
SIMC1	1	48	cut like homeobox 1
GP1BA	1	48	NOP2/Sun RNA methyltransferase family member 7
DIP2B	1	48	coronin 7
FBXL13	1	48	doublecortin domain containing 2B
EML3	1	48	tripartite motif containing 43
PPP1R12B	1	48	F-box protein 40
CGNL1	1	48
ENPP3	1	48	serine/threonine kinase 36
PASK	1	48	VPS37B subunit of ESCRT-I
INTS1	1	48	RNA pseudouridine synthase D3
BACE1	1	48	replication initiator 1
MUT	1	48	tetratricopeptide repeat domain 7A
ZNF197	1	48	lysine methyltransferase 2D
TMEM25	1	48	ubiquitin conjugating enzyme E2 D4 (putative)
RAF1	1	48	macrophage stimulating 1 receptor
C9orf173	1	48	RNA binding motif protein 20
FKBP2	1	48	F2R like thrombin or trypsin receptor 3
TM4SF5	1	48	solute carrier family 22 member 10
SLC5A2	1	48	BRCA1/BRCA2-containing complex subunit 3
CAPZA3	1	48	period circadian regulator 2
UBE3B	1	48	dynein cytoplasmic 1 intermediate chain 2
CLASP1	1	48	IFI30 lysosomal thiol reductase
RFWD3	1	48	zinc finger and SCAN domain containing 1
OR6B3	1	48	NCK interacting protein with SH3 domain
PLEC	1	48	cutaneous T cell lymphoma-associated antigen 1
SEMA4G	1	48	alpha-L-fucosidase 1
HMCN1	1	48	synapsin III
QRFPR	1	48	zinc finger and BTB domain containing 41
RTF1	1	48	poly(A) binding protein cytoplasmic 1
MBOAT1	1	48	phosphoinositide-3-kinase regulatory subunit 2
ADPRHL2	1	48	KN motif and ankyrin repeat domains 1
TXNIP	1	48	interleukin 7 receptor
LIG1	1	48	methyltransferase like 8
FAM160A2	1	48	ankyrin repeat and SOCS box containing 4
RBM15	1	48	leucine rich repeats and immunoglobulin like domains 2
CLUL1	1	48	intelectin 1
MERTK	1	48	tonsoku lik_x000D_ tetraspanin 19 _x000D_ BAI1 associated protein 3 _x000D_ myosin regulatory light chain interacting protein _x000D_ arylsulfatase B _x000D_ KAT8 regulatory NSL complex subunit 1 _x000D_ membrane spanning 4-domains A5 _x000D_ ATPase 13A5 _x000D_ sperm associated antigen 5 _x000D_ solute carrier family 35 member E2B _x000D_ neurotrophin 4 _x000D_ phosphatidylinositol-
AIM1L	1	48	X antigen family member 5
MS4A4A	1	48	KH RNA binding domain containin_x000D_ lipase maturation factor 2 _x000D_ coiled-coil domain containing 148 _x000D_ SLIT and NTRK like family member 3 _x000D_ general transcription factor IIH subunit 1 _x000D_ collagen type XI alpha 2 chain _x000D_ stearoyl-CoA desaturase 5 _x000D_ lipoxygenase homology domains 1 _x000D_ dual specificity tyrosine phosphorylation regulated kinase 4 _x000D_ endonuc…
MTMR7	1	48	KIAA1755
GUCY2F	1	48	collagen type XXII alpha 1 chain
ZNF136	1	48	C-C motif chemokine receptor like 2
ALDH2	1	48	nucleoporin 98
EEA1	1	48	nuclear factor of activated T cells 2
DCST1	1	48	glycogen phosphorylase B
MFSD4	1	48	ubiquitin specific peptidase 25
YPEL4	1	48	integrin subunit alpha D
VCX	1	48
SRR	1	48	solute carrier family 5 member 9
MARS2	1	48	membrane spanning 4-domains A12
IL1RN	1	48	zinc finger protein 676
TPSD1	1	48	interferon induced transmembrane protein 5
TULP4	1	48	adaptor protei_x000D_ mesothelin like _x000D_ MAS related GPR family member X4 _x000D_ collagen type IV alpha 6 chain _x000D_ actin filament associated protein 1 _x000D_ ST6 N-acetylgalactosaminide alpha-
ATF6B	1	48	ADP ribosylation factor like GTPase 6 interacting protein 4
PLAG1	1	48	paraoxonase 2
PIK3IP1	1	48	transcription factor AP-2 beta
INADL	1	48	growth hormone regulated TBC protein 1
TNNT1	1	48	protocadherin gamma subfamily _x000D_ spermatogenesis associated 20 _x000D_ serine/threonine kinase 3 _x000D_ MYCBP associated and testis expressed 1 _x000D_ zinc finger protein 510 _x000D_ transducin beta like 3 _x000D_ ERBB receptor feedback inhibitor 1 _x000D_ C9orf72-SMCR8 complex subunit _x000D_ ASH1 like histone lysine methyltransferase _x000D_ ATPase sarcoplasmic/endoplasmic reticulum Ca2+…
EDC4	1	48	doublecortin like kinase 2
PLCB3	1	48	CHM Rab escort protein
C18orf8	1	48	mitochondrial ribosomal protein L47
DNHD1	1	48	ubiquitin specific peptidase 12
GPR113	1	48	olfactomedin like 2A
CPT2	1	48	signal transducer and activator of transcription 5A
MYL2	1	48	leucine rich repeat containing 19
FUK	1	48
RFX3	1	48	vesicle associated membrane protein 3
DPYSL3	1	48	NME/NM23 family member 7
MAP1LC3C	1	48	ankyrin repeat and death domain containing 1B
CTTNBP2	1	48	exocyst complex component 7
EBP	1	48	zinc finger protein 234
ADAMTSL2	1	48	solute carrier family 3 member 2
CNGB3	1	48	dynein axonemal light chain 1
TPP1	1	48	family with sequence similarity 83 member C
GLIPR1L1	1	48	transmembrane protein 147
KLF15	1	48	transmembrane protein 216
LYST	1	48	zwilch kinetochore protein
DNA2	1	48	TNFAIP3 interacting protein 3
TLE4	1	48	cathepsin C
PRICKLE3	1	48	syntaxin binding protein 2
MANEA	1	48	nucleolar protein 10
OLAH	1	48	translocase of inner mitochondrial membrane domain containing 1
TCAIM	1	48	FERM and PDZ domain containing 1
PIK3C2G	1	48	tetrapeptide repeat homeobox 1
IL20	1	48	NADH:ubiquinone oxidoreductase complex assembly factor 3
IGSF5	1	48	DiGeorge syndrome critical region gene 6
SNRK	1	48	solute carrier family 39 member 5
C17orf64	1	48	MAF bZIP transcription factor F
PCDHB6	1	48	coiled-coil domain containing 62
HNRNPA1	1	48	PVR cell adhesion molecule
C16orf58	1	48	Rho guanine nucleotide exchange factor 17
ZNF544	1	48	MORN repeat containing 1
ACADM	1	48	melanocyte inducing transcription factor
ZNF286A	1	48	cytochrome P450 family 2 subfamily F member 1
DCDC1	1	48	phosphatidylinositol-4-phosphate 5-kinase type 1 alpha
BRF2	1	48	ankyrin repeat and LEM domain containing 2
IDO2	1	48	cytochrome P450 family 4 subfamily F member 3
ITIH6	1	48	ubiquitin fold modifier 1
KLK11	1	48	solute carrier family 26 member 9
ABCD4	1	48	mitochondrial ribosomal protein L36
SCN10A	1	48	myosin heavy chain 10
DYX1C1	1	48	GLI family zinc finger 3
PHLPP2	1	48	matrilin 3
CST3	1	48	obscurin like 1
BMPR2	1	48	dynein axonemal heavy chain 7
SLC37A3	1	48	erb-b2 receptor tyrosine kinase 2
MPRIP	1	48	2'-5'-oligoadenylate synthetase 3
RTN2	1	48	leucyl and cystinyl aminopeptidase
FCGR3A	1	48	zinc finger protein 117
PLXNA4	1	48	G protein subunit gamma 13
NUDT14	1	48	apoptosis inducing factor mitochondria associated 1
OPN1SW	1	48	calcium homeostasis endoplasmic reticulum protein
CYP4F12	1	48
RAPGEF3	1	48	RAS p21 protein activator 2
SLC5A5	1	48	inhibitor of CD_x000D_ HYDIN axonemal central pair apparatus protein _x000D_ zinc finger protein 177 _x000D_ RAB3A interacting protein _x000D_ zinc finger protein 267 _x000D_ nucleoporin 188 _x000D_ MX dynamin like GTPase 2 _x000D_ _x000D_ PPFIA binding protein 2 _x000D_ zinc finger protein 512B _x000D_ signal sequence receptor subunit 1 _x000D_ solute carrier organic anion transporter family mem…
NFKB2	1	48	thiamin pyrophosphokinase 1
RRP1B	1	48	zinc finger and BTB domain containing 9
CEMP1	1	48	sacsin molecular chaperone
NRK	1	48	endoplasmic reticulum aminopeptidase 2
SEC31A	1	48	5-hydroxytryptamine receptor 5A
CLSTN3	1	48	dedicator of cytokinesis 5
ITGAM	1	48	tubulin tyrosine ligase like 11
ASPM	1	48	synaptotagmin like 2
NOS1	1	48	transcription termination factor 2
PLEK2	1	48
RECK	1	48	insulin like 6
IMMP2L	1	48	transaldolase 1
PHPT1	1	48	phospholipase C eta 1
ABAT	1	48	solute carrier family 22 member 7
OTOGL	1	48	multimerin 2
ZNF20	1	48	gamma-aminobutyric acid type A receptor epsilon subunit
UTP14A	1	48	TNF receptor associated factor 1
MACF1	1	48	poly(A) binding protein cytoplasmic 1 like
TMEM139	1	48	zinc finger protein 185 with LIM domain
MICALL2	1	48	kinetochore localized astrin (SPAG5) binding protein
ACVR1C	1	48	2'-5'-oligoadenylate synthetase 2
C5AR1	1	48	protein phosphatase with EF-hand domain 2
C1orf168	1	48	structural maintenance of chromosomes 6
NADK2	1	48	THUMP domain containing 3
NR4A1	1	48	CD36 molecule
LBP	1	48	acetyl-CoA acetyltransferase 1
RSPH4A	1	48	cytochrome b561
GCAT	1	48	nitric oxide synthase 3
CDK7	1	48	FA complementation group C
TMEM123	1	48	LYR motif containing 9
LAT2	1	48	small proline rich protein 1B
C1orf86	1	48
GBP4	1	48	zinc finger HIT-type containing 1
RASGRP2	1	48	nitrilase 1
TNKS1BP1	1	48
TESPA1	1	48	EGF like domain multiple 8
EFHD2	1	48	trichoplein keratin filament binding
FASN	1	48	family with sequence similarity 71 member C
CFL1	1	48	beta-transducin repeat containing E3 ubiquitin protein ligase
CRIP2	1	48
RFTN2	1	48	cyclic nucleotide gated channel subunit alpha 3
ZNF774	1	48	5'-nucleotidas_x000D_ transcription factor 23 _x000D_ N-acetylated alpha-linked acidic dipeptidase like 2 _x000D_ caseinolytic mitochondrial matrix peptidase chaperone subunit _x000D_ ATP binding cassette subfamily C member 5 _x000D_ SUMO specific peptidase 1 _x000D_ tubulin tyrosine ligase like 1 _x000D_ transmembrane protein 260 _x000D_ neuroligin 4 X-linked _x000D_ peroxisomal biogenesis facto…
NLRP6	1	48
TNFRSF18	1	48
FNTB	1	48
DLGAP5	1	48
NPC2	1	48
HS6ST2	1	48
OGFOD2	1	48
DNAH3	1	48
CHGB	1	48
SETBP1	1	48
TMED2	1	48
NXPE4	1	48
C6orf201	1	48
PCNXL4	1	48
MIB1	1	48
KCNAB1	1	48
CSN1S2AP	1	48
CPED1	1	48
SLC43A1	1	48
MRPL49	1	48
PRRT2	1	48
FGF3	1	48
SLC38A6	1	48
RDH5	1	48
TULP1	1	48
C3orf55	1	48
RPP21	1	48
PPP2R2C	1	48
DSCAML1	1	48
CNTN3	1	48
SRPX2	1	48
TENM3	1	48
CDK2	1	48
MLH3	1	48
PTPDC1	1	48
EIF3M	1	48
FUT5	1	48
DPH5	1	48
GMPR2	1	48
NKTR	1	48
SAMHD1	1	48
WDR19	1	48
DIAPH3	1	48
TRMT11	1	48
CATSPER4	1	48
SULT2B1	1	48
RAP1GAP	1	48
RINL	1	48
2010-09-01	1	48
YEATS2	1	48
ANKRD1	1	48
SEMA4A	1	48
TSPAN31	1	48
POTEE	1	48
RIMBP2	1	48
NEUROG3	1	48
ABR	1	48
WDR83	1	48
PSG3	1	48
MYBPHL	1	48
NSRP1	1	48
TMEM220	1	48
SUN1	1	48
SAG	1	48
SLC22A1	1	48
COQ9	1	48
PDGFRL	1	48
INTS5	1	48
COL14A1	1	48
ORC4	1	48
TCEB3B	1	48
WWOX	1	48
PTPRT	1	48
RBM18	1	48
CXorf30	1	48
GUK1	1	48
ZNF517	1	48
SLC12A5	1	48
CDCP1	1	48
PCED1A	1	48
EFCAB6	1	48
KLHDC9	1	48
ARSA	1	48
PRDM7	1	48
VPS37C	1	48
L1CAM	1	48
ENPP1	1	48
CCDC42	1	48
HGFAC	1	48
DARS2	1	48
CD96	1	48
TRPV3	1	48
UVSSA	1	48
NAGPA	1	48
PLA2G4E	1	48
MFSD1	1	48
PPP1R17	1	48
FOXE1	1	48
WWC2	1	48
GCNT3	1	48
NOMO1	1	48
TMEM63A	1	48
EHHADH	1	48
MUS81	1	48
EEF2	1	48
ADAMTS16	1	48
EHMT2	1	48
CCDC124	1	48
CYTH4	1	48
CCAR1	1	48
MYO10	1	48
PTPRK	1	48
ZNF284	1	48
HLA-A	1	48
PCDHA2	1	48
C11orf49	1	48
RNF43	1	48
COG1	1	48
CCDC66	1	48
DOPEY2	1	48
DCLRE1C	1	48
IQUB	1	48
C9orf170	1	48
PCDHGA9	1	48
RHBDD1	1	48
PCDHB7	1	48
SNTB2	1	48
RNF123	1	48
DIP2A	1	48
PTK2B	1	48
CCDC129	1	48
C16orf90	1	48
DPP6	1	48
ADAMTSL4	1	48
URGCP	1	48
KIAA0753	1	48
FAM221B	1	48
MRPS28	1	48
DBT	1	48
MYZAP	1	48
WNT8A	1	48
CLEC1A	1	48
TRMT61A	1	48
CAPN5	1	48
IQGAP3	1	48
TGM6	1	48
VLDLR	1	48
FAM198A	1	48
DHX40	1	48
CCDC132	1	48
MRPL55	1	48
ACTN2	1	48
ERP29	1	48
ZNF160	1	48
ANKRD55	1	48
C5orf42	1	48
JMJD8	1	48
FAM170B	1	48
PSD4	1	48
ING5	1	48
SLC5A10	1	48
MCUR1	1	48
UCP3	1	48
USP46	1	48
AP5M1	1	48
RHCE	1	48
ANKS4B	1	48
PIK3CB	1	48
ZNF286B	1	48
ATP6V0A4	1	48
EMB	1	48
LRRC4B	1	48
P2RY14	1	48
COL9A3	1	48
NUP205	1	48
TMEM237	1	48
TRHDE	1	48
MCFD2	1	48
HAS1	1	48
UGGT1	1	48
KRTAP1-1	1	48
HAMP	1	48
TP63	1	48
GFI1B	1	48
CFDP1	1	48
ALX4	1	48
ORC5	1	48
IFNA14	1	48
PHYH	1	48
PHOSPHO2	1	48
FOXN3	1	48
KHK	1	48
MGAT5	1	48
CASP1	1	48
KCNIP3	1	48
NLRC3	1	48
RAD54L2	1	48
NCAM1	1	48
PEG3	1	48
MYL3	1	48
HSD17B11	1	48
TRIM58	1	48
TAS2R46	1	48
ZNF85	1	48
PCDHGA10	1	48
SDR39U1	1	48
CROT	1	48
TRPV2	1	48
NELL1	1	48
PCDHB13	1	48
POLR2E	1	48
FAM96A	1	48
NUDT18	1	48
TCP11L2	1	48
DDX1	1	48
NR3C2	1	48
ITGA6	1	48
LYZL4	1	48
VAV3	1	48
HK2	1	48
ZNF83	1	48
RGS5	1	48
PGS1	1	48
MVB12B	1	48
PDZK1IP1	1	48
RARS	1	48
FHOD1	1	48
TPO	1	48
ZNF568	1	48
VPS33B	1	48
B3GAT1	1	48
PRR5-ARHGAP8	1	48
GBP7	1	48
ZNF33A	1	48
STX11	1	48
MTERF	1	48
SMTNL1	1	48
SCML2	1	48
IQCB1	1	48
DCDC2	1	48
SEC24C	1	48
ADAMTS14	1	48
PCDH15	1	48
CASP4	1	48
KRBA1	1	48
TEX11	1	48
C9orf131	1	48
SH3BP1	1	48
GLIPR1L2	1	48
ZNF559	1	48
APTX	1	48
TERF2IP	1	48
C19orf45	1	48
MRGPRX2	1	48
CCDC43	1	48
CHMP6	1	48
WDR52	1	48
EMC9	1	48
VWF	1	48
DNAJC22	1	48
DDX52	1	48
PCDH12	1	48
NPAS4	1	48
GAN	1	48
EFCAB3	1	48
DLC1	1	48
POMC	1	48
MRPL28	1	48
SRRT	1	48
PHF12	1	48
TMBIM4	1	48
GPRIN3	1	48
SLC9A2	1	48
IL22	1	48
CD1A	1	48
PRDM10	1	48
H2BFM	1	48
AK9	1	48
KIAA0226L	1	48
PACS2	1	48
MPDU1	1	48
INTS9	1	48
ACR	1	48
MYO1F	1	48
AR	1	48
ZNF407	1	48
TMCO2	1	48
DENND1C	1	48
ECEL1	1	48
BTBD7	1	48
FAM83D	1	48
SIAH3	1	48
CEBPG	1	48
TSR1	1	48
CMC1	1	48
FLCN	1	48
WIPF3	1	48
HOXA2	1	48
ITFG2	1	48
SND1	1	48
SETMAR	1	48
PEAK1	1	48
DENND3	1	48
IFT122	1	48
TLR5	1	48
NAALADL1	1	48
UTP6	1	48
NUP153	1	48
DROSHA	1	48
SLC1A1	1	48
B3GNT7	1	48
POLD1	1	48
ASRGL1	1	48
FAM183B	1	48
SHBG	1	48
CDKN1B	1	48
PRKCH	1	48
FAP	1	48
ELMOD1	1	48
HMGCL	1	48
CACNA1A	1	48
SOAT2	1	48
MASP2	1	48
ANKRD36C	1	48
AARS	1	48
DPYS	1	48
CCDC19	1	48
SLC22A12	1	48
SFTPC	1	48
FLAD1	1	48
MTNR1B	1	48
IGF2BP2	1	48
DLD	1	48
MYRF	1	48
SBSPON	1	48
VIMP	1	48
SLC2A7	1	48
ART4	1	48
FLT1	1	48
MAN2C1	1	48
KCNH4	1	48
EXOSC8	1	48
IL10	1	48
C20orf194	1	48
USP38	1	48
FAM120AOS	1	48
OR11H6	1	48
BBS10	1	48
ZNF181	1	48
BOD1L1	1	48
KCNC1	1	48
RP1	1	48
PEBP4	1	48
GYS2	1	48
WDR73	1	48
CCDC122	1	48
TMC3	1	48
DNAAF1	1	48
KIAA1009	1	48
SCNN1A	1	48
RBM33	1	48
PEPD	1	48
PKD2	1	48
STARD13	1	48
EGFR	1	48
TM4SF20	1	48
SLITRK6	1	48
POPDC3	1	48
ASPHD1	1	48
GALE	1	48
CYP11A1	1	48
ACSL1	1	48
FBXL8	1	48
LPA	1	48
ATP8B1	1	48
SLC11A1	1	48
GDAP1	1	48
AFF3	1	48
PTPN14	1	48
C8orf74	1	48
DLEC1	1	48
CCDC9	1	48
NLRP2	1	48
MCF2L2	1	48
MRPL9	1	48
RSG1	1	48
EIF2AK3	1	48
CCDC116	1	48
IKZF2	1	48
CPSF2	1	48
PMF1-BGLAP	1	48
CNTRL	1	48
CARF	1	48
TMPRSS3	1	48
ARHGAP27	1	48
ANO5	1	48
BTN2A1	1	48
HS6ST3	1	48
KRT7	1	48
PCNXL3	1	48
SYTL3	1	48
ADAR	1	48
SPAG1	1	48
AMHR2	1	48
SPECC1L	1	48
FAM46B	1	48
TRIM29	1	48
SLC5A3	1	48
DSG4	1	48
AQR	1	48
DNAH8	1	48
GFRA1	1	48
CCDC114	1	48
EDIL3	1	48
C9	1	48
GPR42	1	48
ABCC1	1	48
C16orf46	1	48
C1orf51	1	48
SGSM1	1	48
TMEM119	1	48
ASPH	1	48
AIDA	1	48
HRAS	1	48
OR7A10	1	48
MFHAS1	1	48
RTKN	1	48
C16orf78	1	48
MYCL	1	48
DNMT1	1	48
ERV3-1	1	48
CALD1	1	48
CCNDBP1	1	48
PHKB	1	48
MRPL19	1	48
STK16	1	48
COL6A5	1	48
FBF1	1	48
GPATCH1	1	48
ABCB4	1	48
UNC5A	1	48
IMPG2	1	48
ABCA12	1	48
XPNPEP2	1	48
NUAK2	1	48
PRKD1	1	48
SLC45A2	1	48
CDH19	1	48
SCN9A	1	48
UMODL1	1	48
OR5AK2	1	48
SECTM1	1	48
SHFM1	1	48
HELZ	1	48
ADAMTSL5	1	48
FAM120C	1	48
CCDC173	1	48
KCNH6	1	48
BZRAP1	1	48
CSNK1D	1	48
NEURL1	1	48
PDCD6	1	48
ZFP69	1	48
UTRN	1	48
ENO2	1	48
CLN8	1	48
BPIFB3	1	48
WDR31	1	48
ARHGAP32	1	48
TMEM184B	1	48
SRMS	1	48
CDH15	1	48
SLC26A4	1	48
CDK4	1	48
PRKAB1	1	48
AIRE	1	48
SFTPB	1	48
TTC16	1	48
CCDC176	1	48
RHBDL1	1	48
ACER2	1	48
LRP5	1	48
GCNT2	1	48
ZNF337	1	48
LAX1	1	48
CCDC57	1	48
DDX3X	1	48
SLC34A3	1	48
RBM19	1	48
CCR4	1	48
PRSS36	1	48
[truncated: 940 more rows]

## Sheet: gene rank, pvalue
Table S3. P-values for expected vs. observed CUVs from CPGs.
Over-representation rank	number of predisposition observed	number of expected predisposition	p-value
1	22	19	0.275577
2	20	17	0.196158
3	18	15	0.174692
4	16	13	0.1952
5	16	13	0.195733
6	15	12	0.179169
7	15	12	0.0849612
8	14	11	0.102406
9	14	11	0.104796
10	14	11	0.100739
11	14	11	0.102853
12	14	11	0.0705113
13	14	11	0.0687474
14	13	10	0.0870061
15	12	9	0.114109
16	12	9	0.115784
17	12	9	0.113391
18	11	8	0.153662
19	11	8	0.15497
20	10	7	0.211672
21	10	7	0.127684
22	10	7	0.0798301
23	10	7	0.0685299
24	9	6	0.100755
25	8	5	0.147767
26	8	5	0.135902
27	8	5	0.13699
28	8	5	0.133717
29	8	5	0.134627
30	8	5	0.136512
31	8	5	0.137479
32	8	5	0.139444
33	7	4	0.188386
34	7	4	0.105393
35	7	4	0.108481
36	7	4	0.0910446
37	7	4	0.0923327
38	7	4	0.078547
39	6	4	0.12858
40	6	4	0.0540029
41	6	3	0.0339774
42	5	2	0.0418257
43	5	2	0.0275253
44	5	2	0.018439
45	2	2	0.252922
46	1	1	0.50828
47	0	1	1
48	0	1	1

## Sheet: melanoma gene rank, pvalue
Table S3. P-values for expected vs. observed CUVs from CPGs without non-melanoma skin cancer
Over-representation rank	number of predisposition observed	number of expected predisposition	p-value
1	14	12	0.571613
2	12	11	0.551817
3	11	10	0.642418
4	9	9	0.618745
5	9	9	0.618225
6	8	8	0.604459
7	8	8	0.858055
8	8	8	1
9	8	8	1
10	8	8	1
11	8	8	1
12	8	8	1
13	8	8	1
14	7	7	1
15	6	6	0.840575
16	6	6	0.840943
17	6	6	0.841352
18	5	5	0.543613
19	5	5	0.543256
20	5	5	0.67688
21	5	5	0.829282
22	5	5	1
23	5	5	1
24	4	4	0.815613
25	4	4	1
26	4	4	1
27	4	4	1
28	4	4	1
29	4	4	1
30	4	4	1
31	4	4	1
32	4	4	1
33	3	3	0.797286
34	3	3	0.796075
35	3	3	0.795986
36	3	3	1
37	3	3	1
38	3	3	1
39	2	2	0.771099
40	2	2	1
41	2	2	1
42	1	1	0.723377
43	1	1	1
44	1	1	1
45	1	1	1
46	0	0	1
47	0	0	1
48	0	0	1
