# Supplementary material for: Expanding cancer predisposition genes with ultra-rare cancer-exclusive human variations
Source: Sci Rep. 2020 Aug 10;10:13462. doi: 10.1038/s41598-020-70494-0 (PMC7418036; doi:10.1038/s41598-020-70494-0)
Supplement: Supplementary file 5 — Supplementary Table S4 [file 41598_2020_70494_MOESM5_ESM.xlsx]

## Sheet: somatic mutations frequency
Table S4. Frequency of somatic mutations in novel CPGs in TCGA cohort, Hazard Ratio and confidence intervals
For cancer types with at least 100 samples.
Cancer type	Number of patients	Precentage of patients with mutation in novel CPG	Hazard ratio of somatic mutations	confidence-intervals-(95%)
acute myeloid leukemia	190	9	1.0735	0.6030-1.9112
bladder urothelial carcinoma	406	54	0.8521	0.6345-1.1444
brain lower grade glioma	507	19	1.0386	0.6647-1.6230
breast invasive carcinoma	996	32	1.1407	0.8074-1.6116
colorectal adenocarcinoma	526	39	1.0198	0.6789-1.5319
esophageal adenocarcinoma	182	56	1.2554	0.7927-1.9883
glioblastoma multiform	378	23	0.8956	0.7020-1.1425
head and neck squamous	496	38	1.0995	0.8375-1.4434
kidney renal clear cell carcinoma	354	21	1.0531	0.7161-1.5487
kidney renal papillary cell carcinoma	274	16	1.0842	0.4797-2.4504
liver hepatocellular cell carcinoma	353	33	1.1043	0.7636-1.5969
lung adenocarcinoma	507	57	1.0659	0.7914-1.4357
lung squamous cell carcinoma	469	62	1.0644	0.8030-1.4110
ovarian serous cystadenocarcinoma	398	52	1.0185	0.8206-1.2639
pan cancer	10953	35	1.1376	1.0625-1.2179
pancreatic adenocarcinoma	175	16	0.9674	0.5658-1.6539
prostate adenocarcinoma	489	22	1.0624	0.0585-3.7643
sarcoma	253	49	0.8802	0.5893-1.3146
skin cutaneous melanoma	363	77	0.724	0.5339-0.9817
cervical squamous cell carcinoma	278	40	0.8738	0.5336-1.4311
stomach adenocarcinoma	434	55	1.0554	0.7781-1.4315
testicular germ cells	144	13	-	-
thymoma	123	13	7.5096	1.8656-30.2277
thyroid carcinoma	482	7	1.0343	0.1514-8.7259
uterine corpus endometrial carcinoma	509	53	0.919	0.6033-1.3998
